# Supplementary material for: Integrated Analysis of Chromatin and Transcriptomic Profiling Identifies PU.1 as a Core Regulatory Factor in Microglial Activation Induced by Chronic Cerebral Hypoperfusion
Source: Mol Neurobiol. 2023 Nov 2;61(5):2569–89. doi: 10.1007/s12035-023-03734-9 (PMC11043206; doi:10.1007/s12035-023-03734-9)
Supplement: Supplementary file 2 — ESM 2 [file 12035_2023_3734_MOESM2_ESM.xlsx]

## Sheet: primer sequences 
List of primer sequences used for qRT-PCR analysis in validation of ATAC-seq results.
Gene	Forward Primer	Reserve Primer
Gapdh	AATGTGTCCGTCGTGGATCTGA	GATGCCTGCTTCACCACCTTCT
Itgam	TACTTCGGGCAGTCTCTGAGTG	ATGGTTGCCTCCAGTCTCAGCA
Syk	GAGAGCACTGTGTCCTTCAACC	CAGCATAAGGGCTCTCGTACAC
Ptpn6	TTGGCAGGAGAACACTCGTGTC	TGCTCCCTACTGTTGGTCACAG
Fcgr1	ACCTGAGTCACAGCGGCATCTA	TGACACGGATGCTCTCAGCACT
Lyn	TCCTCAAGAGTGATGAAGGTGGC	ACGGTGGATGTAGTTCTTCCGC
Plcg2	CCAACTCCTACGCCATCACCTT	ATAGAGCGCGTGCTTCTCGTAG
Pik3cg	CTGGAGAGCTTAGAGGACGATG	AAGCCACGCTTCAGCAGGAATC
Itgb2	CTTTCCGAGAGCAACATCCAGC	GTTGCTGGAGTCGTCAGACAGT
Vav2	CTGAAGGAGGTCATTGAGCTGC	GCCTTGCTTTCCTTGGAGGTGA
Ncf4	CAAAGACCTGCTAGCGCTCATG	CCACATCCTCATCTGACAGCAG
Spi1	GAGGTGTCTGATGGAGAAGCTG	ACCCACCAGATGCTGTCCTTCA
Elf4	ATGCTTGCCAGCCCACTACAGA	CCATTGGTCAGCACCGTAGTCA
