# Supplementary material for: Integrated Analysis of Chromatin and Transcriptomic Profiling Identifies PU.1 as a Core Regulatory Factor in Microglial Activation Induced by Chronic Cerebral Hypoperfusion
Source: Mol Neurobiol. 2023 Nov 2;61(5):2569–89. doi: 10.1007/s12035-023-03734-9 (PMC11043206; doi:10.1007/s12035-023-03734-9)
Supplement: Supplementary file 3 — ESM 3 [file 12035_2023_3734_MOESM3_ESM.xlsx]

## Sheet: ATAC-seq
Quality control for ATAC-seq.
Tissue	Treatment	Gender	Age	Library type	P7 index	P5 index	library name	Sequencer	Sequencing type	R1_reads	R1_deduplicate	R1_GC%	R2_reads	R2_deduplicate	R2_GC%	map rate	FRiP	Peaks
cortex_from_whole_brain(cerebellum and olfactory bulb removed)	sham	male	14 weeks	ATAC-seq	TAAGGCGA	TAGATCGC	L0051	Illumina NovaSeq 6000	PE150	22139655	0.756116	49	22139655	0.724218	48	0.9715	0.47	107482
cortex_from_whole_brain(cerebellum and olfactory bulb removed)	sham	male	14 weeks	ATAC-seq	CGTACTAG	CTCTCTAT	L0052	Illumina NovaSeq 6000	PE150	36804258	0.638208	48	36804258	0.644802	48	0.9802	0.46	132837
cortex_from_whole_brain(cerebellum and olfactory bulb removed)	sham	male	14 weeks	ATAC-seq	AGGCAGAA	TATCCTCT	L0053	Illumina NovaSeq 6000	PE150	33883780	0.644375	48	33883780	0.658105	48	0.9803	0.48	145102
cortex_from_whole_brain(cerebellum and olfactory bulb removed)	sham	male	14 weeks	ATAC-seq	TCCTGAGC	AGAGTAGA	L0054	Illumina NovaSeq 6000	PE150	44664620	0.59579	46	44664620	0.600805	46	0.9762	0.33	112362
cortex_from_whole_brain(cerebellum and olfactory bulb removed)	BCAS	male	14 weeks	ATAC-seq	GGACTCCT	GTAAGGAG	L0055	Illumina NovaSeq 6000	PE150	59478151	0.546569	48	59478151	0.554493	48	0.9785	0.48	160848
cortex_from_whole_brain(cerebellum and olfactory bulb removed)	BCAS	male	14 weeks	ATAC-seq	TAGGCATG	ACTGCATA	L0059	Illumina NovaSeq 6000	PE150	40517160	0.543325	46	40517160	0.554967	47	0.9753	0.4	128080
cortex_from_whole_brain(cerebellum and olfactory bulb removed)	BCAS	male	14 weeks	ATAC-seq	CTCTCTAC	AAGGAGTA	L0060	Illumina NovaSeq 6000	PE150	48865273	0.520756	46	48865273	0.531884	46	0.9758	0.38	123439
cortex_from_whole_brain(cerebellum and olfactory bulb removed)	BCAS	male	14 weeks	ATAC-seq	CAGAGAGG	CTAAGCCT	L0061	Illumina NovaSeq 6000	PE150	37449077	0.546838	46	37449077	0.552365	46	0.9778	0.38	119660
