# Supplementary material for: Integrated Analysis of Chromatin and Transcriptomic Profiling Identifies PU.1 as a Core Regulatory Factor in Microglial Activation Induced by Chronic Cerebral Hypoperfusion
Source: Mol Neurobiol. 2023 Nov 2;61(5):2569–89. doi: 10.1007/s12035-023-03734-9 (PMC11043206; doi:10.1007/s12035-023-03734-9)
Supplement: Supplementary file 4 — ESM 4 [file 12035_2023_3734_MOESM4_ESM.xlsx]

## Sheet: Up_DARs
seqnames	start	end	width	strand	Conc	Conc_BCAS	Conc_sham	Log2FC	FDR
chr1	5106595	5106962	368	*	5.42361	5.87156	4.7705	0.782261	0.00462445
chr1	5228596	5229275	680	*	5.65652	6.11003	4.99138	0.870241	0.000758811
chr1	9805920	9806248	329	*	4.3904	4.81373	3.78871	0.667008	0.0231908
chr1	9893146	9893471	326	*	4.10808	4.73788	2.96452	1.26093	0.000607975
chr1	13206888	13207226	339	*	4.93106	5.63084	3.51885	1.85106	4.43915e-07
chr1	13342493	13342955	463	*	4.69263	5.12513	4.07208	0.695912	0.0124904
chr1	13513744	13514192	449	*	5.47375	6.09096	4.37243	1.46761	2.94265e-07
chr1	13647828	13648294	467	*	7.4627	7.9681	6.67802	1.19053	8.88151e-11
chr1	13652221	13652431	211	*	4.83466	5.24231	4.26434	0.699192	0.0111467
chr1	14576898	14577307	410	*	4.58848	5.14372	3.67414	1.02929	0.000930641
chr1	14579367	14579990	624	*	5.35393	5.9097	4.43812	1.18655	2.57288e-05
chr1	14595976	14596360	385	*	4.97717	5.61039	3.82188	1.42135	1.07607e-05
chr1	14823253	14823568	316	*	4.73767	5.16465	4.12854	0.640826	0.0253832
chr1	16642113	16642657	545	*	6.15785	6.85732	4.74701	1.89634	9.1838e-11
chr1	16798068	16798678	611	*	7.14063	7.4561	6.7363	0.595332	0.0025132
chr1	21002649	21003174	526	*	5.43422	5.78599	4.96804	0.599177	0.0160229
chr1	21014433	21014939	507	*	6.5524	6.8994	6.09459	0.645898	0.0026732
chr1	21035899	21036234	336	*	4.90535	5.46803	3.9702	1.11093	0.000268833
chr1	23399640	23399902	263	*	3.83267	4.56535	2.26894	1.65133	0.000155348
chr1	23419012	23419295	284	*	4.52402	4.95705	3.90239	0.623115	0.0284128
chr1	23433619	23434032	414	*	5.901	6.58142	4.56967	1.85778	2.99933e-13
chr1	23555871	23556084	214	*	3.66319	4.27753	2.57129	1.10397	0.00345448
chr1	33903653	33903936	284	*	5.61472	6.10819	4.85881	1.02962	4.27484e-05
chr1	34072281	34072550	270	*	4.45868	5.0538	3.42777	1.16716	0.000723225
chr1	34388974	34389971	998	*	6.16298	6.48263	5.75173	0.584709	0.00751494
chr1	34464397	34464924	528	*	5.41886	5.88319	4.72997	0.94455	0.000169906
chr1	34472464	34473369	906	*	6.78884	7.2379	6.13331	0.964157	5.97386e-07
chr1	34823379	34823733	355	*	5.54719	5.9016	5.07634	0.630879	0.0123919
chr1	34827990	34828275	286	*	5.29777	5.67275	4.78974	0.651622	0.00979575
chr1	34858696	34859057	362	*	5.43945	5.91981	4.71425	1.02749	4.07649e-05
chr1	35813685	35813904	220	*	3.5925	4.23722	2.39677	1.00829	0.00797652
chr1	36052536	36052981	446	*	5.29878	5.86847	4.34365	1.27008	6.15489e-06
chr1	36082251	36082572	322	*	5.04377	5.53603	4.29074	0.93356	0.000562786
chr1	36133127	36133412	286	*	4.62107	5.10298	3.89226	0.775838	0.0101484
chr1	36162695	36163066	372	*	5.85441	6.30026	5.20577	0.891303	0.000102905
chr1	36239454	36239725	272	*	5.00081	5.40926	4.42892	0.682302	0.00968292
chr1	36262053	36262571	519	*	6.96609	7.48865	6.13857	1.22136	2.67729e-10
chr1	36270650	36271136	487	*	5.78835	6.30784	4.96864	1.19203	4.93769e-07
chr1	36273332	36273674	343	*	5.05614	5.71263	3.81745	1.68332	8.7506e-08
chr1	36437277	36437550	274	*	4.70452	5.17428	4.00348	0.802665	0.00524289
chr1	36566466	36566916	451	*	5.20019	5.71729	4.38652	1.0861	9.66972e-05
chr1	36571649	36572055	407	*	5.78533	6.30564	4.96353	1.13501	3.5253e-06
chr1	36573553	36574149	597	*	5.53979	6.0474	4.74971	1.05565	2.0784e-05
chr1	36604300	36604632	333	*	5.65688	6.12719	4.95457	0.921187	0.000123424
chr1	36874877	36875454	578	*	5.95886	6.29679	5.51675	0.638615	0.00484105
chr1	36914531	36914863	333	*	4.55596	5.06726	3.75675	0.881672	0.00485237
chr1	36960842	36961242	401	*	5.15694	5.74928	4.13458	1.34174	9.2576e-06
chr1	36987149	36987513	365	*	4.80761	5.19534	4.27577	0.651069	0.0170721
chr1	37154295	37154531	237	*	3.81998	4.52673	2.37727	1.58365	0.000182676
chr1	37314401	37314746	346	*	4.8927	5.52126	3.7534	1.48756	4.00211e-06
chr1	37473908	37474440	533	*	5.2795	5.82409	4.39425	1.21789	5.77161e-06
chr1	37486438	37486817	380	*	5.03561	5.7676	3.47524	2.05563	5.69256e-10
chr1	37491651	37492146	496	*	6.28959	6.80391	5.48287	1.08911	7.25352e-06
chr1	37505133	37505614	482	*	4.0572	4.54346	3.31831	0.721428	0.0205282
chr1	37561935	37562396	462	*	5.55015	5.94915	4.99674	0.727125	0.00263969
chr1	37605715	37606008	294	*	5.03743	5.58806	4.13576	1.08848	0.000209559
chr1	38012133	38012487	355	*	5.73363	6.19186	5.0582	0.943819	7.04625e-05
chr1	39408725	39409014	290	*	3.99456	4.48774	3.23936	0.697663	0.0242644
chr1	39428168	39428624	457	*	4.13381	4.75884	3.00647	1.21385	0.000727203
chr1	39443778	39444075	298	*	5.21668	5.74209	4.38188	1.00701	0.00031594
chr1	39463828	39464193	366	*	5.03659	5.64092	3.9769	1.42324	5.32763e-06
chr1	39469009	39469428	420	*	5.27896	5.86196	4.28483	1.27483	2.08443e-05
chr1	39487461	39487742	282	*	3.87848	4.65138	2.09906	2.0303	1.09002e-05
chr1	39493137	39493488	352	*	4.2084	4.83222	3.08511	1.11621	0.00176221
chr1	39502876	39503627	752	*	6.65152	7.17807	5.81376	1.21878	8.04618e-09
chr1	39525798	39526123	326	*	5.30863	5.80774	4.53921	0.991667	0.000171892
chr1	39583216	39583544	329	*	4.04551	4.76822	2.5298	1.63718	7.36052e-05
chr1	39590263	39590582	320	*	4.74677	5.23864	3.99465	0.787944	0.00804336
chr1	39754662	39755001	340	*	4.65414	5.41834	2.92474	1.48195	0.00125861
chr1	39895547	39895781	235	*	4.68726	5.27264	3.686	1.23462	8.4775e-05
chr1	39916103	39916473	371	*	5.51628	5.96378	4.86412	0.755175	0.00512223
chr1	39917495	39917871	377	*	5.86924	6.23666	5.37504	0.673304	0.00296991
chr1	40012658	40012998	341	*	4.78708	5.20312	4.20012	0.636887	0.0230726
chr1	40294872	40295460	589	*	5.03968	5.67908	3.86282	1.63991	2.1971e-07
chr1	40321916	40322187	272	*	4.65377	5.23741	3.65771	1.22893	9.03627e-05
chr1	40355957	40356307	351	*	5.28321	5.69351	4.70768	0.723026	0.00353671
chr1	40409904	40410297	394	*	5.17048	5.82103	3.95369	1.66117	2.85442e-08
chr1	40415529	40415869	341	*	4.78701	5.23619	4.13126	0.654796	0.0221153
chr1	40480142	40480358	217	*	3.07108	3.73409	1.80788	0.778834	0.0260689
chr1	42866024	42866374	351	*	4.21832	4.97957	2.50543	1.90908	5.07595e-06
chr1	43520994	43521511	518	*	5.39103	6.00165	4.3112	1.48463	8.27254e-08
chr1	43811033	43811305	273	*	4.03614	4.59794	3.10349	0.977371	0.0034473
chr1	44161877	44162756	880	*	6.30908	6.79559	5.56961	1.09356	1.42347e-06
chr1	44180505	44180792	288	*	3.82849	4.46665	2.65602	1.26319	0.00109233
chr1	45868520	45869115	596	*	5.74491	6.23508	4.99682	1.04088	2.62736e-05
chr1	45880698	45881131	434	*	3.52339	4.13116	2.45274	0.820876	0.0178918
chr1	45881288	45881737	450	*	4.96069	5.40518	4.31496	0.753772	0.00524434
chr1	46831923	46832272	350	*	5.85006	6.33695	5.10968	1.01922	2.29984e-05
chr1	46873625	46874153	529	*	5.02185	5.46466	4.37968	0.743644	0.00938142
chr1	51789275	51789711	437	*	5.54958	6.25443	4.11524	1.91022	3.73123e-11
chr1	51805083	51805501	419	*	4.67556	5.10467	4.06202	0.70045	0.0121754
chr1	51930600	51930957	358	*	5.67883	6.15493	4.96341	0.907406	0.000357222
chr1	51934456	51935000	545	*	6.89954	7.51898	5.79085	1.58668	3.94857e-12
chr1	51938442	51938748	307	*	4.57178	5.16579	3.54429	1.19974	0.000199228
chr1	52166674	52167058	385	*	6.42253	6.78379	5.93947	0.713576	0.000543108
chr1	52274148	52274603	456	*	4.69394	5.19663	3.91589	0.920452	0.00191678
chr1	52342132	52342464	333	*	4.27341	5.07069	2.342	1.30611	0.00341037
chr1	52801685	52802082	398	*	6.14685	6.72397	5.17011	1.38681	2.52484e-08
chr1	53774016	53774322	307	*	4.44121	5.03417	3.41693	1.10938	0.000964649
chr1	53850883	53851699	817	*	6.89114	7.34853	6.21755	1.00831	5.54684e-08
chr1	53855793	53856026	234	*	4.35816	4.91478	3.43998	0.823484	0.0122956
chr1	53856733	53857062	330	*	4.96721	5.41299	4.31872	0.797279	0.00275763
chr1	54448850	54449364	515	*	4.64316	5.17783	3.7843	1.05036	0.000515208
chr1	54523763	54524025	263	*	3.45419	4.13011	2.14082	1.05104	0.0074661
chr1	54563871	54564309	439	*	4.48229	5.17109	3.11664	1.62179	1.52521e-05
chr1	54569166	54569383	218	*	3.64757	4.23644	2.63576	0.867163	0.0126352
chr1	54798437	54798818	382	*	5.54966	6.02008	4.84713	0.887642	0.000514999
chr1	54810152	54810438	287	*	3.47946	4.05695	2.50165	0.782007	0.0218175
chr1	54837701	54838612	912	*	5.97545	6.44381	5.27756	0.998073	1.60508e-05
chr1	54841758	54842134	377	*	4.43044	4.88939	3.75344	0.685416	0.018211
chr1	54888460	54889012	553	*	5.04002	5.61579	4.06727	1.33212	6.05991e-06
chr1	54912299	54912704	406	*	5.6128	6.01541	5.05238	0.66264	0.00950839
chr1	54920116	54920448	333	*	4.2408	4.83611	3.2093	1.10458	0.00179232
chr1	55028945	55029200	256	*	5.4177	5.87122	4.75256	0.801845	0.00182131
chr1	55058493	55058816	324	*	5.39754	5.8451	4.74526	0.850082	0.000812235
chr1	55215384	55215808	425	*	5.11604	5.7195	4.0591	1.45948	6.69276e-07
chr1	55418914	55419381	468	*	6.09247	6.52231	5.47744	0.802638	0.000565941
chr1	55436627	55436933	307	*	4.36324	4.75423	3.82519	0.596656	0.0360629
chr1	55474903	55475479	577	*	6.74332	7.3755	5.59163	1.70003	1.09534e-15
chr1	55488305	55488639	335	*	4.58723	5.10643	3.76822	0.983815	0.00122054
chr1	55505056	55505280	225	*	3.93735	4.43943	3.16074	0.650503	0.0363294
chr1	55507066	55507403	338	*	5.5962	6.18953	4.5708	1.41367	2.70317e-07
chr1	55525148	55525695	548	*	5.37829	5.94584	4.4293	1.31881	6.01073e-07
chr1	55593924	55594210	287	*	3.19241	3.86722	1.88347	0.824983	0.0211495
chr1	55612811	55613261	451	*	4.93806	5.33767	4.38345	0.598949	0.0257135
chr1	55766742	55767111	370	*	5.32145	5.81771	4.55887	1.01573	7.94403e-05
chr1	56360507	56360890	384	*	5.40259	5.96462	4.46928	1.19259	1.83035e-05
chr1	58712497	58713027	531	*	5.95928	6.36881	5.38527	0.758177	0.00216702
chr1	58713120	58713559	440	*	5.96175	6.2937	5.52983	0.594353	0.0122778
chr1	58720097	58720382	286	*	4.64638	5.46098	2.59466	2.45168	3.82896e-09
chr1	58727117	58727598	482	*	5.27754	5.78849	4.47921	1.11539	4.22435e-05
chr1	58734076	58734378	303	*	5.08413	5.59377	4.28901	1.00051	0.000316994
chr1	58743236	58743574	339	*	6.04543	6.58151	5.18287	1.25939	1.17205e-07
chr1	58744782	58745001	220	*	4.38374	4.94817	3.44363	1.03037	0.00175923
chr1	58761393	58761848	456	*	5.32738	5.85202	4.49455	1.10074	5.02562e-05
chr1	58773366	58773619	254	*	4.21699	4.72555	3.42455	0.801819	0.00976263
chr1	58773934	58774389	456	*	6.21149	6.68451	5.50305	0.962096	2.85787e-05
chr1	58795190	58795805	616	*	6.16355	6.56835	5.59885	0.802531	0.000176733
chr1	58802308	58802967	660	*	6.53354	7.09558	5.60021	1.39221	1.10346e-11
chr1	58989913	58990246	334	*	5.23136	5.63615	4.66668	0.683837	0.00665371
chr1	59458884	59459297	414	*	5.27982	5.68659	4.71125	0.7001	0.00588046
chr1	59481414	59482577	1164	*	8.64878	8.95565	8.2585	0.582782	0.00272698
chr1	59895410	59895850	441	*	6.33174	6.76944	5.70036	0.909436	9.00853e-06
chr1	60579784	60580253	470	*	5.56615	5.96448	5.01404	0.704457	0.00368386
chr1	60852356	60852687	332	*	4.36021	4.92309	3.4245	0.99741	0.00279033
chr1	61530209	61530592	384	*	4.12617	4.59665	3.42349	0.619442	0.0462132
chr1	62175044	62175404	361	*	4.21246	4.92915	2.7248	1.78834	1.75039e-05
chr1	62229077	62229550	474	*	4.85921	5.3985	3.98815	1.10045	0.000285876
chr1	62283641	62284219	579	*	5.98565	6.43945	5.3199	0.892651	8.03514e-05
chr1	62414576	62414952	377	*	4.23498	4.76235	3.39515	0.800481	0.0110863
chr1	62483103	62483363	261	*	4.27088	4.73547	3.5814	0.712902	0.0163797
chr1	62608705	62609055	351	*	4.65587	5.17727	3.83129	0.894862	0.00299852
chr1	62678934	62679324	391	*	5.56405	6.01719	4.89973	0.801401	0.00176045
chr1	62679540	62679822	283	*	3.84717	4.56898	2.33567	1.58988	0.000203497
chr1	62720178	62720551	374	*	5.97674	6.52838	5.07231	1.29235	6.30068e-08
chr1	62721415	62721678	264	*	5.44088	5.97654	4.57944	1.13388	1.65546e-05
chr1	62724490	62724847	358	*	5.02606	5.52612	4.25438	1.02669	0.000296208
chr1	62766733	62767231	499	*	5.41334	5.82455	4.83599	0.759629	0.00182069
chr1	64189497	64189857	361	*	6.3231	6.65625	5.88917	0.589319	0.00745238
chr1	64301486	64301795	310	*	5.30091	5.77395	4.59247	0.952437	0.000214886
chr1	64308599	64308883	285	*	4.34999	4.77176	3.75147	0.600998	0.0437441
chr1	64374455	64375162	708	*	6.13573	6.56486	5.52216	0.873962	0.000111026
chr1	64482086	64482562	477	*	6.39048	6.82298	5.76995	0.89245	1.18642e-05
chr1	64795049	64795650	602	*	6.08876	6.42955	5.64174	0.611605	0.00731892
chr1	64797279	64797576	298	*	4.79382	5.39357	3.74854	1.34724	1.87064e-05
chr1	64867738	64868077	340	*	4.01464	4.47345	3.33792	0.627913	0.0378591
chr1	64876308	64876633	326	*	5.45983	5.91931	4.78166	0.903073	0.000342153
chr1	64925691	64926068	378	*	6.06208	6.67137	4.98656	1.54846	1.80311e-10
chr1	64927925	64928254	330	*	5.31657	5.91646	4.27082	1.39811	6.72523e-07
chr1	64928577	64928859	283	*	5.38762	5.8628	4.67426	0.892393	0.000500255
chr1	65090424	65090732	309	*	4.48296	5.00307	3.66167	0.822897	0.0110263
chr1	71037048	71037292	245	*	3.87139	4.35592	3.13652	0.679719	0.0291356
chr1	71728980	71729278	299	*	4.7329	5.34192	3.65823	1.21695	0.000223615
chr1	71731021	71731370	350	*	4.49172	5.03209	3.61776	0.960667	0.00209177
chr1	71735634	71735914	281	*	4.27628	4.75572	3.55319	0.800744	0.00889179
chr1	71974751	71975148	398	*	4.88498	5.73624	2.53335	2.77027	4.63945e-12
chr1	72106617	72107009	393	*	3.96552	4.75769	2.06755	2.11176	4.20721e-06
chr1	72107154	72107424	271	*	3.55806	4.38972	1.37536	2.14702	3.15059e-05
chr1	72214552	72214979	428	*	5.35708	5.7168	4.87676	0.580251	0.0299714
chr1	72428547	72428944	398	*	4.47997	5.34027	2.0423	1.76321	0.000614652
chr1	72429164	72429588	425	*	4.43692	4.88509	3.78333	0.717308	0.0153516
chr1	72796111	72796410	300	*	3.11912	3.91329	1.20825	1.22824	0.00468102
chr1	72963352	72963868	517	*	7.13867	7.48137	6.68834	0.669295	0.000895281
chr1	73998402	73999351	950	*	6.0089	6.42926	5.41322	0.76885	0.00121103
chr1	74007511	74008001	491	*	4.86626	5.37912	4.06317	0.949181	0.00133802
chr1	74034696	74035056	361	*	5.81433	6.32383	5.01955	1.09905	1.65688e-05
chr1	74036683	74037346	664	*	6.33063	6.65728	5.90767	0.609127	0.00572886
chr1	74053056	74053608	553	*	6.2077	6.7051	5.4424	1.12438	2.86681e-07
chr1	74167149	74167460	312	*	3.85673	4.65209	1.93799	1.9773	3.59561e-05
chr1	74201031	74201350	320	*	4.14202	4.72826	3.13818	1.00561	0.00307235
chr1	74248799	74249204	406	*	6.74692	7.15514	6.1755	0.805628	0.000119707
chr1	74374978	74375717	740	*	6.49632	7.05879	5.56175	1.39418	1.10346e-11
chr1	74376458	74376885	428	*	4.74233	5.17054	4.13065	0.657111	0.02068
chr1	74381444	74381775	332	*	3.62405	4.30919	2.27353	1.19713	0.00288595
chr1	74702175	74702567	393	*	4.00283	4.46133	3.32681	0.658973	0.0342914
chr1	75399808	75400652	845	*	7.34369	7.78872	6.69681	0.974213	7.51316e-07
chr1	78702918	78703297	380	*	5.86119	6.23254	5.35982	0.684647	0.00213279
chr1	79740998	79741403	406	*	5.57068	6.04383	4.86196	0.975263	9.02421e-05
chr1	79751201	79751704	504	*	5.17278	5.60639	4.54994	0.803645	0.00192074
chr1	79824821	79825619	799	*	7.12219	7.47947	6.64624	0.700387	0.000240082
chr1	79848700	79849057	358	*	5.52012	6.08059	4.59121	1.20261	1.26877e-05
chr1	80401997	80402339	343	*	4.81682	5.2879	4.11279	0.793172	0.00527137
chr1	80635716	80636144	429	*	4.75909	5.19438	4.13275	0.700552	0.0111572
chr1	80655191	80655545	355	*	5.46422	5.87343	4.89084	0.697123	0.00765802
chr1	80659549	80659808	260	*	4.47271	4.88431	3.89461	0.588097	0.0359844
chr1	80664982	80665549	568	*	5.88355	6.31687	5.26133	0.855823	0.000135222
chr1	80671763	80672108	346	*	4.93175	5.37404	4.2907	0.72274	0.00794702
chr1	82924708	82925161	454	*	4.17395	4.60894	3.54823	0.645622	0.0285046
chr1	84198949	84199247	299	*	5.49008	5.85962	4.99201	0.656115	0.00683245
chr1	84245318	84245667	350	*	5.37726	5.89429	4.56375	1.03019	9.52691e-05
chr1	84250827	84251553	727	*	5.92877	6.44963	5.10558	1.19238	2.76444e-07
chr1	84317853	84318119	267	*	4.462	4.87532	3.88049	0.646766	0.0240085
chr1	84350209	84350668	460	*	5.90809	6.38256	5.19638	0.94087	7.73598e-05
chr1	84426662	84426998	337	*	5.49539	5.8997	4.93164	0.719675	0.0031536
chr1	84437628	84437919	292	*	4.37987	4.87298	3.62481	0.715465	0.0211951
chr1	85687453	85687712	260	*	3.56738	4.24042	2.26539	1.26014	0.00238268
chr1	85703322	85704159	838	*	7.13657	7.45086	6.73417	0.584653	0.00442527
chr1	85735739	85736288	550	*	5.56976	6.11833	4.67373	1.27815	2.99379e-07
chr1	85751318	85751997	680	*	6.80293	7.32016	5.98892	1.20355	6.79331e-09
chr1	86110634	86110984	351	*	3.91181	4.4852	2.94598	0.88236	0.0110263
chr1	86190827	86191171	345	*	4.58176	5.03209	3.92352	0.714863	0.0124753
chr1	86214154	86214653	500	*	7.05069	7.3857	6.61357	0.65821	0.000646134
chr1	86229308	86229818	511	*	6.21049	6.77047	5.28293	1.37263	5.11802e-09
chr1	86233838	86234178	341	*	5.49129	6.04328	4.58592	1.15486	1.71558e-05
chr1	86263490	86264092	603	*	5.53084	6.07599	4.64408	1.22405	2.32109e-06
chr1	86381017	86381391	375	*	5.49024	5.85808	4.99528	0.632341	0.0108091
chr1	86399431	86399682	252	*	3.5347	4.11048	2.56191	0.851743	0.0150397
chr1	86406353	86406657	305	*	5.15315	5.56227	4.57994	0.653494	0.0144512
chr1	86406927	86407335	409	*	4.46762	5.11212	3.2727	1.35242	0.000191443
chr1	86479106	86479471	366	*	4.58948	5.36696	2.7829	2.19801	1.16023e-08
chr1	86492766	86493045	280	*	4.84791	5.30491	4.17517	0.787996	0.00395834
chr1	87035594	87036193	600	*	7.00092	7.33681	6.5623	0.645115	0.00089105
chr1	87200852	87201140	289	*	3.78159	4.35601	2.81277	0.949881	0.00743013
chr1	87201433	87201765	333	*	4.72237	5.24461	3.89566	0.99088	0.000772971
chr1	87620136	87620632	497	*	5.99407	6.47747	5.26184	1.04593	3.63546e-06
chr1	87625364	87625625	262	*	4.79327	5.43796	3.59765	1.50976	5.1101e-06
chr1	87626382	87626786	405	*	6.69313	7.24097	5.79907	1.33686	7.15795e-10
chr1	87632209	87632440	232	*	3.97266	4.47118	3.20465	0.77087	0.0166647
chr1	87638267	87638576	310	*	5.24867	5.69022	4.6092	0.768553	0.00344052
chr1	87640212	87640842	631	*	6.95712	7.46014	6.17825	1.11477	2.00499e-07
chr1	87650533	87651167	635	*	6.70856	7.21591	5.91913	1.0775	1.69288e-05
chr1	87657871	87658409	539	*	6.60429	7.05864	5.93733	0.999575	5.35054e-07
chr1	87828257	87828706	450	*	5.92073	6.40218	5.19302	1.0093	1.85549e-05
chr1	87829579	87830102	524	*	5.94323	6.40302	5.26436	0.904354	8.70772e-05
chr1	87849413	87849624	212	*	5.16939	5.65682	4.42774	0.931268	0.000397769
chr1	87866566	87867046	481	*	5.39681	5.91302	4.58536	1.0206	0.000199241
chr1	87900906	87901395	490	*	5.89554	6.28206	5.36596	0.713754	0.00412321
chr1	88094019	88094772	754	*	5.30333	5.88105	4.32484	1.372	8.75968e-07
chr1	88094930	88095358	429	*	5.24068	5.68983	4.58498	0.805043	0.001823
chr1	88125890	88126274	385	*	3.46436	3.98616	2.63876	0.634251	0.0459934
chr1	88509771	88510258	488	*	4.63461	5.40011	2.89782	1.46803	0.00141391
chr1	88567190	88567721	532	*	5.17889	5.67497	4.41674	0.966808	0.000357089
chr1	88576194	88576769	576	*	5.58424	6.05225	4.88712	0.911364	0.000158337
chr1	88586931	88587868	938	*	7.42466	7.94796	6.59524	1.26215	3.50697e-12
chr1	88589140	88589402	263	*	4.93516	5.42533	4.18706	0.933861	0.000696744
chr1	88652655	88653023	369	*	5.5932	6.00508	5.01453	0.764456	0.00191901
chr1	89015865	89016218	354	*	3.93992	4.55901	2.8324	1.12322	0.00265625
chr1	89108626	89108979	354	*	4.40103	4.85796	3.72843	0.713524	0.0164767
chr1	89131723	89132086	364	*	4.75216	5.19026	4.11996	0.708023	0.0133454
chr1	89552546	89552805	260	*	4.03329	4.64297	2.9565	1.1122	0.00179029
chr1	89563463	89563793	331	*	4.50656	5.12066	3.41545	1.36591	8.80163e-05
chr1	89643806	89644494	689	*	5.7177	6.06839	5.25343	0.593366	0.015949
chr1	89902236	89902591	356	*	4.44205	4.9184	3.72606	0.822747	0.00624287
chr1	90650707	90651263	557	*	6.2806	6.71993	5.64579	0.887754	3.32592e-05
chr1	90656464	90656779	316	*	4.39098	4.79699	3.82391	0.587102	0.0395617
chr1	90717141	90717479	339	*	4.44632	4.93847	3.69356	0.776323	0.00981895
chr1	90772545	90772797	253	*	3.84796	4.34485	3.08388	0.670716	0.031015
chr1	90917483	90917876	394	*	5.27242	5.78881	4.46049	0.93748	0.00101856
chr1	91023972	91024291	320	*	5.02865	5.5551	4.19119	1.08948	9.50416e-05
chr1	91046247	91046653	407	*	4.68345	5.34016	3.44392	1.57743	3.71011e-06
chr1	91080270	91080798	529	*	6.12996	6.77372	4.93763	1.71407	2.85133e-13
chr1	91096556	91096825	270	*	3.99296	4.49212	3.22342	0.661755	0.0329988
chr1	91235461	91235696	236	*	3.46407	4.07787	2.3739	0.832008	0.0167355
chr1	91251404	91251693	290	*	5.5309	5.99745	4.83704	0.923663	0.000132254
chr1	91984553	91984874	322	*	4.19563	4.8238	3.05766	1.25205	0.000902599
chr1	92034261	92034668	408	*	5.77777	6.38839	4.69794	1.55163	9.75008e-09
chr1	92051872	92052640	769	*	6.73053	7.1646	6.10674	0.88305	1.61722e-05
chr1	92082733	92083180	448	*	5.06008	5.5761	4.24909	1.08861	0.000101075
chr1	92216733	92217086	354	*	3.93964	4.6026	2.67663	1.32699	0.00091343
chr1	92708272	92708531	260	*	4.70623	5.13202	4.09953	0.680316	0.0130929
chr1	92742049	92742670	622	*	5.10146	5.50155	4.54592	0.684278	0.00828745
chr1	92774832	92775139	308	*	4.6522	5.07813	4.0452	0.714637	0.0126163
chr1	92972124	92972440	317	*	4.95745	5.60626	3.74699	1.61826	1.23231e-06
chr1	92972879	92973263	385	*	6.20392	6.67984	5.4889	0.98273	9.97407e-06
chr1	93118853	93119110	258	*	4.79168	5.32625	3.93308	1.01656	0.000574493
chr1	93125241	93125591	351	*	5.30922	5.87136	4.37559	1.16941	5.9737e-05
chr1	93365693	93365979	287	*	4.73887	5.19135	4.07597	0.645671	0.0271961
chr1	93410933	93411337	405	*	6.00943	6.3944	5.48279	0.722212	0.00222241
chr1	94046525	94046821	297	*	3.97224	4.65491	2.63178	1.48913	0.000195378
chr1	95322983	95323393	411	*	4.82062	5.42487	3.76115	1.42715	1.26579e-05
chr1	95339666	95339965	300	*	4.04535	4.80363	2.34885	2.06803	3.11752e-06
chr1	95590108	95590396	289	*	4.18589	4.71557	3.34006	0.926606	0.00673486
chr1	95657223	95657624	402	*	5.09454	5.81106	3.60771	2.03035	1.79626e-09
chr1	97319643	97319935	293	*	4.58748	5.07257	3.8513	0.807391	0.0073817
chr1	97336957	97337219	263	*	3.52924	4.27706	1.8887	1.5948	0.000561224
chr1	97672886	97673203	318	*	4.75481	5.22403	4.05497	0.799662	0.00486595
chr1	97718457	97718991	535	*	5.91098	6.48245	4.9507	1.26877	5.0117e-06
chr1	105786850	105787476	627	*	6.3893	6.73279	5.9376	0.628135	0.00394276
chr1	105790156	105790673	518	*	5.35029	5.73399	4.82601	0.648211	0.00941351
chr1	105801212	105801726	515	*	5.70353	6.1454	5.06336	0.814966	0.000972886
chr1	105965153	105965588	436	*	5.31677	5.9977	3.98337	1.90136	4.90343e-10
chr1	105971662	105972186	525	*	4.66705	5.13004	3.98112	0.760234	0.00892901
chr1	105980860	105981485	626	*	5.28403	5.67229	4.75116	0.686653	0.00586281
chr1	105999039	105999325	287	*	4.16733	4.75725	3.15238	1.08129	0.0018072
chr1	106231376	106231638	263	*	4.19986	4.81371	3.10954	1.32064	0.000323505
chr1	106407931	106408533	603	*	6.43897	6.99245	5.52951	1.33622	1.40139e-09
chr1	106695660	106696158	499	*	5.55513	6.41742	3.09774	3.04502	1.26216e-19
chr1	106815305	106815675	371	*	5.37468	5.82974	4.70619	0.806379	0.00166716
chr1	106931987	106932335	349	*	5.60985	6.10463	4.85081	0.980588	0.00010153
chr1	107015237	107015530	294	*	4.00095	4.58996	2.98874	0.945793	0.00558709
chr1	118525426	118525656	231	*	3.77837	4.25433	3.06327	0.618188	0.0449584
chr1	118716264	118716568	305	*	4.18087	4.62487	3.53619	0.656009	0.0290245
chr1	119474653	119475021	369	*	4.78624	5.62551	2.5405	2.71709	5.52052e-12
chr1	119480659	119481057	399	*	5.59222	6.03647	4.947	0.800251	0.00138832
chr1	119498434	119499190	757	*	6.45334	6.85364	5.89742	0.789771	0.000106514
chr1	120020365	120020800	436	*	4.64847	5.14061	3.89569	0.830806	0.00468102
chr1	120073640	120074008	369	*	6.54352	6.90013	6.06875	0.702187	0.000251945
chr1	120075504	120075914	411	*	5.85304	6.4183	4.91059	1.30197	1.70475e-07
chr1	120080718	120081001	284	*	3.47141	4.20716	1.8925	1.49465	0.000824927
chr1	120099461	120099930	470	*	7.14255	7.61621	6.43268	1.0731	1.84273e-09
chr1	120467394	120467665	272	*	4.42394	4.9005	3.70747	0.707349	0.0163736
chr1	120517590	120518039	450	*	5.32557	5.79485	4.62559	0.877164	0.00057939
chr1	121334316	121334664	349	*	4.86546	5.47271	3.79647	1.2135	0.000345625
chr1	121462675	121463250	576	*	6.32393	6.82462	5.55071	1.14415	7.80068e-08
chr1	121464226	121464839	614	*	6.13125	6.73061	5.08717	1.48921	3.28222e-10
chr1	125441695	125442036	342	*	5.24384	5.78617	4.36468	1.11844	3.51738e-05
chr1	125462935	125463207	273	*	3.47876	4.17965	2.06181	1.3664	0.00138832
chr1	125466704	125467084	381	*	4.72657	5.21723	3.97731	0.857665	0.00257271
chr1	127219190	127219469	280	*	4.07167	4.67198	3.02463	1.00227	0.00433874
chr1	127225083	127225395	313	*	4.80837	5.3914	3.81415	1.36284	2.80508e-05
chr1	127239751	127240333	583	*	6.11753	6.44623	5.69113	0.606502	0.00605072
chr1	127242757	127243147	391	*	5.69848	6.1234	5.09356	0.858984	0.000251171
chr1	127345025	127345475	451	*	4.59887	5.01451	4.01269	0.672752	0.0161547
chr1	127588287	127588669	383	*	3.38516	4.09725	1.91854	1.05759	0.00779931
chr1	127597588	127597916	329	*	4.54251	5.13452	3.52115	1.22897	0.000159495
chr1	127610376	127610724	349	*	4.5962	5.53878	0.916538	3.49769	2.48753e-11
chr1	127625630	127625880	251	*	3.6507	4.5043	1.27735	2.27115	1.38054e-05
chr1	128590787	128591114	328	*	5.30159	5.9479	4.10015	1.66127	8.77602e-09
chr1	128614588	128615400	813	*	4.60717	5.37929	2.8323	2.2021	1.04978e-08
chr1	128705009	128705595	587	*	5.36064	5.99687	4.19492	1.63786	2.84952e-08
chr1	128712572	128713274	703	*	5.59237	6.48571	2.78162	3.28359	1.40135e-19
chr1	128722005	128722513	509	*	4.95314	5.76673	2.90878	2.47884	4.75845e-12
chr1	128724478	128724765	288	*	3.23469	3.91243	1.91409	0.824177	0.0210542
chr1	128747331	128747707	377	*	4.00653	4.75742	2.3499	1.84928	2.69126e-05
chr1	131068329	131068777	449	*	4.94047	5.3141	4.43492	0.616087	0.0248293
chr1	131083963	131084767	805	*	6.23104	6.7606	5.38552	1.24623	1.65001e-08
chr1	131089677	131090065	389	*	4.77574	5.27378	4.00892	0.840887	0.00427706
chr1	131090258	131090524	267	*	4.44255	5.18399	2.83502	2.07487	1.67923e-07
chr1	131103682	131104329	648	*	5.95857	6.54339	4.95902	1.43935	1.34137e-09
chr1	131110465	131111267	803	*	6.05438	6.47393	5.46035	0.812525	0.000195968
chr1	131188630	131188939	310	*	4.86016	5.35596	4.09868	0.975297	0.000567595
chr1	131199206	131199549	344	*	5.16462	5.79771	4.0098	1.52028	1.01933e-06
chr1	131199985	131200446	462	*	6.90544	7.42497	6.08562	1.22655	2.36252e-10
chr1	131276898	131277261	364	*	4.8731	5.53716	3.6059	1.64935	3.29145e-07
chr1	131286912	131287278	367	*	5.38096	6.09279	3.91549	2.00499	9.57363e-11
chr1	131360776	131361267	492	*	5.33135	5.89472	4.39425	1.28312	3.07014e-06
chr1	131364421	131364744	324	*	4.48097	4.97664	3.71984	0.755316	0.0163797
chr1	131384346	131384974	629	*	6.51811	6.87823	6.03708	0.718685	0.00023678
chr1	131423115	131423494	380	*	3.94621	4.68426	2.35581	1.70719	7.34888e-05
chr1	131438555	131438954	400	*	5.82709	6.21767	5.28984	0.722521	0.00133802
chr1	131446622	131446927	306	*	4.96502	5.57767	3.87862	1.31607	4.10349e-05
chr1	131671141	131671417	277	*	4.04962	4.77544	2.5191	1.68769	6.46738e-05
chr1	131679576	131680097	522	*	5.2847	5.81314	4.44208	1.09942	8.3359e-05
chr1	131688517	131688830	314	*	5.13249	5.68343	4.22999	1.2147	1.85829e-05
chr1	131691452	131691740	289	*	4.95827	5.66158	3.53074	1.83621	6.14375e-08
chr1	131702335	131702778	444	*	4.83246	5.31663	4.0984	0.912606	0.00148275
chr1	131976617	131976920	304	*	3.65524	4.28376	2.51608	0.963695	0.00917279
chr1	132133366	132133859	494	*	4.69218	5.38614	3.30488	1.81297	3.14447e-07
chr1	132139389	132139922	534	*	6.56204	6.88103	6.15188	0.580777	0.00949817
chr1	132246098	132246601	504	*	5.22216	5.87473	3.99794	1.62949	2.71177e-06
chr1	132318506	132318983	478	*	5.45112	6.0836	4.29839	1.56933	2.67403e-07
chr1	132319310	132319554	245	*	4.48835	5.1511	3.22615	1.54762	2.22453e-05
chr1	132333658	132334402	745	*	6.14448	6.48584	5.69646	0.61848	0.00765597
chr1	132341719	132342121	403	*	5.65922	6.22601	4.7124	1.34564	1.55156e-07
chr1	132370721	132371196	476	*	6.08995	6.4163	5.66751	0.595023	0.00660216
chr1	132647960	132648256	297	*	4.55265	5.03406	3.82501	0.812891	0.00718427
chr1	133012391	133012691	301	*	4.18075	4.71488	3.32332	0.908095	0.00490907
chr1	133418214	133418601	388	*	6.06675	6.42607	5.58715	0.617551	0.00976982
chr1	134065229	134065661	433	*	6.01597	6.62565	4.93915	1.58647	6.88603e-11
chr1	134093833	134094216	384	*	6.64522	7.1399	5.88642	1.11995	1.96645e-08
chr1	134194342	134194609	268	*	5.47496	5.99795	4.64635	1.1566	5.97515e-06
chr1	134261536	134262132	597	*	5.01809	5.57814	4.09035	1.25019	7.12315e-05
chr1	134302496	134303195	700	*	6.50855	6.86398	6.03588	0.699233	0.000844186
chr1	134304616	134305448	833	*	6.73532	7.10344	6.23984	0.707829	0.000459003
chr1	134315252	134315492	241	*	3.62548	4.1154	2.87798	0.645693	0.040627
chr1	134420103	134420463	361	*	5.68253	6.17453	4.93011	1.06436	8.65981e-06
chr1	134651320	134652334	1015	*	5.99201	6.40883	5.40349	0.802151	0.000712468
chr1	134679457	134679841	385	*	6.03501	6.52178	5.29489	0.968442	6.52331e-05
chr1	135132484	135132803	320	*	5.68666	6.12354	5.057	0.864973	0.000409813
chr1	135265922	135266286	365	*	4.38181	5.0214	3.20428	1.27341	0.000593642
chr1	135282608	135283177	570	*	5.99138	6.58254	4.97263	1.47625	2.35818e-09
chr1	135347369	135348131	763	*	6.16627	6.52789	5.68257	0.643961	0.00923139
chr1	135516891	135517267	377	*	5.88857	6.26924	5.36996	0.691867	0.00187373
chr1	135534736	135535099	364	*	5.01996	5.56524	4.13286	1.09881	0.000182216
chr1	135619873	135620299	427	*	5.94466	6.45523	5.14725	1.08579	1.2638e-05
chr1	135629928	135630255	328	*	5.68836	6.13504	5.03796	0.790071	0.00231911
chr1	135631474	135631902	429	*	6.27303	6.69998	5.66395	0.871339	4.12547e-05
chr1	135659158	135660450	1293	*	7.64441	8.12261	6.92416	1.07494	3.70012e-08
chr1	135680768	135681087	320	*	4.14729	4.65283	3.36228	0.77492	0.0144225
chr1	136116867	136117289	423	*	5.07075	5.56286	4.31806	0.968506	0.000977606
chr1	136124289	136124626	338	*	5.91418	6.41513	5.14036	1.0991	5.13472e-06
chr1	136618640	136618993	354	*	4.55793	5.05875	3.7844	0.876177	0.00367887
chr1	137751368	137752087	720	*	6.33429	6.68007	5.87861	0.635389	0.00210639
chr1	137852340	137852594	255	*	4.43702	4.91462	3.71816	0.713103	0.0168662
chr1	137921635	137922019	385	*	6.35278	6.78717	5.72834	0.865856	2.93769e-05
chr1	138158907	138159314	408	*	5.14206	5.70694	4.2007	1.27613	8.97864e-06
chr1	138175148	138175500	353	*	4.90185	5.47971	3.92292	1.29381	3.90259e-05
chr1	138261568	138261859	292	*	4.21099	4.77933	3.25973	0.918213	0.00559288
chr1	138322677	138323380	704	*	4.88453	5.68048	2.96193	2.45172	5.83427e-11
chr1	138348444	138348801	358	*	4.14902	4.70956	3.21993	0.952381	0.00362317
chr1	138384191	138384465	275	*	3.71289	4.35276	2.53439	1.02804	0.00527137
chr1	138516965	138517280	316	*	4.78371	5.18989	4.21628	0.668917	0.0174767
chr1	138541498	138542466	969	*	5.7413	6.17177	5.12496	0.794907	0.000677895
chr1	138550025	138550821	797	*	6.43234	6.77467	5.98264	0.626736	0.00307492
chr1	138560594	138561152	559	*	5.89562	6.3527	5.22271	0.908023	7.37981e-05
chr1	138582178	138582580	403	*	4.35127	4.80802	3.67908	0.686971	0.0188104
chr1	138592649	138592926	278	*	4.85349	5.26185	4.28179	0.666807	0.0131079
chr1	140183174	140183667	494	*	5.96236	6.36469	5.40247	0.76558	0.00071696
chr1	143916531	143917152	622	*	7.26552	7.72031	6.5976	0.990058	9.31312e-08
chr1	143918399	143918683	285	*	4.96394	5.55867	3.93425	1.4376	2.65074e-06
chr1	143988748	143989070	323	*	4.23846	4.94322	2.80457	1.79959	6.10945e-06
chr1	144215269	144215593	325	*	4.67226	5.08356	4.09474	0.669014	0.0170665
chr1	144248850	144249361	512	*	5.5642	6.15035	4.56063	1.42184	2.73547e-07
chr1	144319349	144319786	438	*	4.72323	5.26379	3.84876	1.02609	0.000741444
chr1	144330325	144330695	371	*	4.90154	5.30033	4.34852	0.685597	0.00988535
chr1	148869147	148869516	370	*	4.17746	4.63067	3.51299	0.625163	0.0356138
chr1	148903124	148903545	422	*	5.53114	6.12983	4.48913	1.39079	4.24715e-07
chr1	149831131	149831465	335	*	4.59072	5.31564	3.06452	1.87317	3.60229e-07
chr1	149840834	149841543	710	*	5.92113	6.52776	4.85409	1.50118	1.62713e-09
chr1	149911058	149911457	400	*	5.96207	6.5463	4.96424	1.33224	5.22371e-07
chr1	149923836	149924150	315	*	3.71493	4.26885	2.80426	0.667274	0.0370779
chr1	149940233	149940608	376	*	4.3134	4.94673	3.15771	1.36559	0.000143623
chr1	149953967	149954361	395	*	5.27938	5.7865	4.4905	0.978956	0.000217704
chr1	150164816	150165287	472	*	5.72387	6.15637	5.10333	0.804445	0.00105215
chr1	151041012	151041379	368	*	5.1598	5.64565	4.42186	0.931586	0.000897746
chr1	151270662	151271133	472	*	4.44349	4.99047	3.55177	1.05478	0.00110373
chr1	151285086	151285422	337	*	5.30337	5.88826	4.30359	1.34346	1.3352e-06
chr1	151287173	151288040	868	*	6.94526	7.35625	6.36837	0.842449	1.2323e-05
chr1	151338231	151338644	414	*	5.21169	5.76537	4.30164	1.15758	3.26364e-05
chr1	151338876	151339209	334	*	5.1747	5.63804	4.48798	0.866902	0.000995581
chr1	151371561	151372054	494	*	4.88216	5.25407	4.37977	0.607392	0.0242754
chr1	151422248	151422537	290	*	4.44557	4.85668	3.86843	0.596573	0.0351986
chr1	151597845	151598325	481	*	4.6886	5.33514	3.48636	1.52897	8.30714e-06
chr1	151620651	151621095	445	*	5.82124	6.39961	4.84083	1.35104	1.37702e-07
chr1	151686454	151687147	694	*	6.42403	6.84598	5.82515	0.87874	2.66929e-05
chr1	151689582	151689899	318	*	4.69462	5.39541	3.27808	1.83759	1.49552e-07
chr1	151819281	151819572	292	*	4.7248	5.28743	3.7898	1.11935	0.000285426
chr1	151917716	151918124	409	*	5.54716	6.00973	4.86217	0.902973	0.000232256
chr1	152254011	152254294	284	*	3.81384	4.44556	2.66373	1.17681	0.00190476
chr1	152553960	152554514	555	*	5.94523	6.37279	5.33488	0.825948	0.000246827
chr1	152556075	152556818	744	*	6.94548	7.29066	6.49083	0.655639	0.00166653
chr1	152599337	152599759	423	*	5.64426	6.13555	4.89352	1.02366	2.4726e-05
chr1	152612686	152613265	580	*	6.1586	6.51627	5.68193	0.659361	0.00351521
chr1	152616077	152616328	252	*	4.65481	5.13127	3.93855	0.742773	0.00964174
chr1	152787078	152787301	224	*	2.9573	3.70318	1.32692	0.907071	0.0157421
chr1	152796783	152797114	332	*	5.0135	5.48307	4.31287	0.784072	0.00539512
chr1	152798153	152798532	380	*	4.92976	5.63103	3.51112	1.90769	3.68659e-08
chr1	152804960	152805225	266	*	4.76845	5.37842	3.6907	1.37728	1.54181e-05
chr1	152807601	152808021	421	*	6.20803	6.81773	5.13116	1.5393	4.38843e-11
chr1	152810594	152811368	775	*	5.85609	6.25795	5.29714	0.747608	0.00285717
chr1	153414171	153414710	540	*	6.56649	6.95552	6.03216	0.738901	0.0017848
chr1	153415050	153415321	272	*	4.69433	5.30946	3.59986	1.4008	1.30334e-05
chr1	153433893	153434216	324	*	4.25109	4.75414	3.47213	0.811849	0.00917891
chr1	153489134	153489484	351	*	6.28196	6.8763	5.25347	1.47184	6.03808e-11
chr1	153491911	153492237	327	*	5.50831	6.13617	4.37139	0.979231	0.00785932
chr1	153501545	153502406	862	*	6.67868	7.21428	5.81739	1.26696	3.39171e-10
chr1	153532063	153532762	700	*	6.13624	6.4837	5.67763	0.650188	0.00305951
chr1	153535563	153535977	415	*	5.78729	6.46467	4.46812	1.8462	4.59239e-12
chr1	153543032	153543304	273	*	4.27175	4.84156	3.3163	0.996628	0.00239248
chr1	153709485	153709837	353	*	4.14573	4.71378	3.19529	1.0525	0.00216059
chr1	153803558	153803924	367	*	4.52368	4.97917	3.85424	0.735174	0.0118808
chr1	153913941	153914221	281	*	4.97578	5.40307	4.36599	0.71902	0.00867072
chr1	154006070	154006450	381	*	4.18301	4.68548	3.40547	0.841411	0.00803267
chr1	154008423	154009069	647	*	5.61059	6.04179	4.99275	0.818886	0.000938243
chr1	154034093	154034516	424	*	5.94854	6.27811	5.52069	0.580695	0.0140274
chr1	154089922	154090186	265	*	3.97482	4.52173	3.08331	0.87983	0.00782495
chr1	154093477	154093819	343	*	4.60332	5.30924	3.16426	1.8274	2.70325e-07
chr1	154097631	154098047	417	*	6.20132	6.70727	5.41531	1.10888	1.25886e-06
chr1	154104250	154104531	282	*	5.27178	5.78376	4.47088	1.00333	0.000340662
chr1	154116159	154116609	451	*	5.40985	5.89402	4.6758	0.954098	0.000247336
chr1	154117450	154118549	1100	*	7.22318	7.57874	6.7503	0.706026	0.000186596
chr1	154175143	154175752	610	*	6.69218	7.12589	6.06912	0.896543	7.30637e-06
chr1	154617748	154618277	530	*	5.31792	5.69563	4.80484	0.654115	0.00919704
chr1	155050169	155050657	489	*	6.56769	7.08453	5.75465	1.18559	6.96493e-08
chr1	155065384	155065644	261	*	4.69556	5.25755	3.76236	1.09775	0.000820337
chr1	155074881	155075415	535	*	4.9824	5.40949	4.37304	0.682921	0.0168226
chr1	155145652	155145990	339	*	4.51496	5.08797	3.55024	1.17524	0.00040398
chr1	155147307	155147546	240	*	3.58731	4.11879	2.73678	0.667117	0.0381966
chr1	155483690	155483988	299	*	3.39198	3.99628	2.33233	0.710302	0.0337655
chr1	155862922	155863378	457	*	5.83041	6.28997	5.15204	0.934316	0.000185066
chr1	155901438	155901669	232	*	3.40687	4.01593	2.3321	0.843225	0.0162541
chr1	156028390	156028730	341	*	4.29385	4.83373	3.42122	0.898899	0.00556476
chr1	156459685	156460107	423	*	5.5309	5.98791	4.85813	0.906734	0.00027579
chr1	156615388	156615972	585	*	6.56252	6.98419	5.96421	0.867441	5.70312e-05
chr1	156674035	156674970	936	*	7.70464	8.0201	7.30031	0.619601	0.000752552
chr1	156680759	156681242	484	*	4.59529	5.15945	3.65596	1.13845	0.000324719
chr1	156956297	156956752	456	*	4.17077	4.86764	2.77111	1.67619	2.98709e-05
chr1	156986036	156986922	887	*	5.7455	6.32644	4.75753	1.38742	5.92466e-07
chr1	156996506	156996827	322	*	5.84231	6.26945	5.23282	0.769722	0.00133515
chr1	157445341	157445706	366	*	5.60725	6.22166	4.51512	1.46157	7.47914e-08
chr1	157458304	157458718	415	*	6.86784	7.25647	6.33429	0.75487	0.000369659
chr1	157549641	157549998	358	*	4.64826	5.35374	3.21117	1.81856	5.53782e-07
chr1	160233902	160234174	273	*	3.9581	4.50661	3.06223	0.841389	0.0104193
chr1	161482243	161482544	302	*	4.12007	4.86269	2.50648	1.98988	3.85983e-06
chr1	161517416	161517703	288	*	3.55097	4.19849	2.34514	0.916953	0.011701
chr1	161734877	161735262	386	*	4.53891	5.07981	3.66357	0.990793	0.00134517
chr1	162005140	162005708	569	*	5.99402	6.43104	5.36405	0.914021	2.35679e-05
chr1	162006200	162006467	268	*	4.24759	4.97245	2.72169	1.80699	1.07149e-05
chr1	162039859	162040147	289	*	4.95556	5.45624	4.18237	0.901948	0.00134242
chr1	162564975	162565354	380	*	4.96735	5.65256	3.61655	1.72234	9.8187e-08
chr1	163964068	163964699	632	*	5.29858	5.76687	4.60083	0.908236	0.000297965
chr1	164135352	164135705	354	*	4.25616	4.86068	3.19585	1.02551	0.00293851
chr1	165210045	165210377	333	*	4.1864	4.69147	3.40254	0.762192	0.0144347
chr1	165210872	165211243	372	*	4.83859	5.23411	4.29191	0.606547	0.0242711
chr1	165215885	165216259	375	*	5.22445	5.7275	4.44551	1.05435	0.000102596
chr1	165651076	165651539	464	*	5.07117	5.54836	4.35323	0.889989	0.000703561
chr1	165666926	165667308	383	*	5.45616	6.01249	4.53878	1.26076	1.25299e-05
chr1	165672414	165672778	365	*	4.74305	5.30046	3.82269	1.04753	0.00109259
chr1	165675138	165675565	428	*	5.27934	5.93534	4.04246	1.75032	1.74654e-09
chr1	165681104	165681725	622	*	5.57014	6.04519	4.85711	0.91354	0.000369878
chr1	165682565	165682792	228	*	4.27306	4.79803	3.43936	0.809963	0.0106919
chr1	165689843	165690178	336	*	4.6143	5.0877	3.905	0.793923	0.00666925
chr1	165691510	165691971	462	*	5.77348	6.25677	5.0415	1.0038	1.5396e-05
chr1	165697527	165697923	397	*	5.39742	5.8471	4.74058	0.828604	0.000895281
chr1	165707862	165708347	486	*	5.86505	6.32202	5.19239	0.918317	7.81009e-05
chr1	165727029	165727486	458	*	3.96639	4.4774	3.16791	0.737166	0.019749
chr1	166098133	166098563	431	*	5.48098	5.92906	4.82756	0.827531	0.00089334
chr1	166105436	166105855	420	*	5.77041	6.31849	4.87573	1.2719	3.48833e-07
chr1	166137463	166137906	444	*	4.70959	5.41443	3.27534	1.81135	7.45962e-07
chr1	166138089	166139063	975	*	6.95948	7.53508	5.98721	1.43616	6.74455e-12
chr1	166146724	166146984	261	*	3.93944	4.53692	2.9012	1.02277	0.0034473
chr1	166339044	166339577	534	*	7.02258	7.64794	5.8941	1.67219	1.10336e-16
chr1	166345540	166346496	957	*	6.32023	6.92926	5.24553	1.59689	9.34545e-12
chr1	167330990	167331508	519	*	5.54991	6.01871	4.851	0.937333	0.000234126
chr1	167339347	167339779	433	*	5.29254	5.77054	4.57274	0.89839	0.000985452
chr1	167491805	167492216	412	*	5.04255	5.69082	3.83401	1.52584	9.56314e-07
chr1	167517646	167518162	517	*	6.7007	7.25725	5.78273	1.30758	5.86787e-09
chr1	167553960	167554393	434	*	5.0146	5.58723	4.05097	1.24453	9.04802e-05
chr1	167564910	167565182	273	*	3.48383	4.16373	2.15456	1.05018	0.00671763
chr1	167588995	167589605	611	*	5.61868	6.01745	5.06572	0.740824	0.00197924
chr1	167617948	167618759	812	*	6.38174	6.71378	5.94969	0.638711	0.00342287
chr1	169368807	169369124	318	*	4.53853	5.32776	2.6594	2.22102	9.58519e-09
chr1	169442749	169442986	238	*	3.83301	4.62629	1.92784	2.07309	1.27073e-05
chr1	170149701	170150318	618	*	4.84602	5.67977	2.64634	2.57743	1.10036e-11
chr1	170159816	170160705	890	*	5.63378	6.13783	4.85241	1.0964	2.85716e-05
chr1	170161870	170162216	347	*	5.21905	5.55127	4.7867	0.581062	0.0228084
chr1	170282429	170282780	352	*	4.96015	5.50128	4.08419	0.971518	0.00130649
chr1	170535256	170535619	364	*	4.6328	5.06895	4.00465	0.687386	0.0149997
chr1	170702300	170702626	327	*	4.8289	5.25796	4.21548	0.758402	0.00630214
chr1	170709414	170710005	592	*	7.04725	7.63047	6.05246	1.49116	5.20807e-13
chr1	170728525	170728861	337	*	5.66365	6.17063	4.87509	1.03844	3.89265e-05
chr1	170795720	170796123	404	*	4.9738	5.47899	4.18962	1.04068	0.000247041
chr1	170845740	170846216	477	*	5.29444	5.78514	4.5451	1.03996	9.24809e-05
chr1	170898411	170898812	402	*	6.1733	6.6528	5.45008	1.02223	2.06446e-06
chr1	170924524	170924899	376	*	4.85437	5.31512	4.1734	0.72233	0.0123488
chr1	170939333	170939651	319	*	4.15792	4.71071	3.25035	0.912949	0.00499908
chr1	170975837	170976241	405	*	4.99186	5.47943	4.24987	0.834234	0.0031424
chr1	171018716	171019067	352	*	4.24684	4.75086	3.46555	0.790179	0.0102796
chr1	171122974	171123377	404	*	4.75933	5.17438	4.17433	0.657928	0.0187177
chr1	171129246	171129719	474	*	7.58827	7.92025	7.15631	0.633828	0.00125297
chr1	171231776	171232033	258	*	3.9735	4.55263	2.99085	0.932052	0.00597885
chr1	171234138	171234948	811	*	6.59703	7.03773	5.95932	0.963755	8.58363e-07
chr1	171365985	171366283	299	*	4.52471	5.00668	3.79577	0.817872	0.00548013
chr1	171388739	171389268	530	*	6.50286	7.03842	5.64167	1.26201	1.58574e-09
chr1	171390051	171390503	453	*	6.09009	6.58685	5.32635	1.07266	1.54654e-06
chr1	171450992	171451402	411	*	5.57956	6.15351	4.61211	1.32788	3.40956e-07
chr1	171452595	171452919	325	*	4.27017	4.87532	3.20783	1.21368	0.00044501
chr1	171463204	171463514	311	*	3.92097	4.46932	3.02554	0.761945	0.0216598
chr1	171466616	171466915	300	*	4.80746	5.27052	4.12137	0.772329	0.00522508
chr1	171470965	171471238	274	*	3.27594	4.15265	0.666153	2.19283	0.00011109
chr1	171558752	171559337	586	*	5.44726	5.984	4.58294	1.10683	5.71506e-05
chr1	171561185	171561568	384	*	4.81718	5.46771	3.60043	1.60394	9.67392e-07
chr1	171577976	171578220	245	*	3.62786	4.24781	2.51749	0.967557	0.00785932
chr1	171578682	171578906	225	*	3.55045	4.11376	2.61352	0.633054	0.0477125
chr1	171579586	171579837	252	*	3.7268	4.33903	2.64176	1.13578	0.00267675
chr1	171616889	171617500	612	*	5.7871	6.43451	4.58171	1.75377	1.21837e-11
chr1	171618993	171619442	450	*	6.50911	6.94781	5.87564	0.910689	1.66238e-05
chr1	171637141	171637580	440	*	4.60765	5.26378	3.37029	1.54621	1.26973e-05
chr1	171823232	171823495	264	*	4.12336	4.67027	3.23184	0.969787	0.00343055
chr1	171840482	171840752	271	*	4.47022	4.98915	3.65193	0.920981	0.00302014
chr1	171844151	171844536	386	*	4.14656	4.98215	1.93172	2.50452	6.57411e-08
chr1	171845076	171845371	296	*	5.0071	5.65786	3.78952	1.58026	3.23126e-07
chr1	171849421	171849904	484	*	6.93163	7.28682	6.45939	0.686109	0.000768341
chr1	171851616	171851906	291	*	4.50644	5.23192	2.97753	1.9485	2.46327e-07
chr1	171917345	171918019	675	*	5.12184	5.80343	3.78574	1.81787	5.00904e-09
chr1	171957226	171957783	558	*	4.21321	4.74187	3.37005	0.783668	0.0141065
chr1	172242336	172242810	475	*	5.81201	6.13859	5.38917	0.588973	0.0142367
chr1	172277194	172277502	309	*	6.03255	6.47753	5.38577	0.917928	1.59176e-05
chr1	172455950	172456589	640	*	5.9642	6.69692	4.40032	2.13798	4.91724e-15
chr1	172474771	172475523	753	*	6.44127	6.77788	6.00141	0.606114	0.0108586
chr1	172500043	172500422	380	*	5.98318	6.36991	5.4532	0.713164	0.00192306
chr1	172500511	172501284	774	*	5.59229	6.01871	4.98429	0.825079	0.00144131
chr1	172512932	172513342	411	*	6.12345	6.4649	5.67528	0.601831	0.00785932
chr1	172513833	172514412	580	*	7.02741	7.49663	6.32759	1.03853	8.77039e-08
chr1	172525084	172525585	502	*	6.5476	6.92694	6.03149	0.746738	0.000265763
chr1	172590417	172590902	486	*	5.31495	5.7597	4.66867	0.838259	0.00109233
chr1	173418898	173419364	467	*	5.47259	6.23301	3.76429	2.27524	1.45319e-11
chr1	173420345	173420722	378	*	6.05283	6.60791	5.13895	1.29887	1.74489e-08
chr1	173427396	173427823	428	*	5.42106	6.13066	3.96561	1.92669	4.36308e-10
chr1	173430345	173430688	344	*	5.07161	5.70095	3.92965	1.47387	2.53639e-06
chr1	173451596	173452094	499	*	6.61433	7.06018	5.96567	0.950958	5.46246e-06
chr1	173491181	173491436	256	*	3.33254	4.29491	0	2.26847	7.29928e-05
chr1	173630614	173630981	368	*	4.65484	5.03413	4.13881	0.589306	0.0317222
chr1	173740625	173740862	238	*	3.64811	4.39331	2.02126	1.54193	0.000417719
chr1	173741673	173742034	362	*	3.58828	4.43427	1.28426	2.31702	1.19029e-05
chr1	173742285	173742680	396	*	4.59906	5.38932	2.71332	2.22288	1.01372e-08
chr1	173766567	173767518	952	*	5.88526	6.62744	4.27396	2.1926	7.3781e-16
chr1	173809318	173809637	320	*	4.36115	4.81592	3.69327	0.642141	0.0299056
chr1	173912791	173913406	616	*	4.61192	5.4219	2.59347	2.54921	3.52703e-10
chr1	176826219	176826469	251	*	4.51922	5.34269	2.40109	2.54575	9.94597e-10
chr1	176853243	176853622	380	*	4.54633	5.11862	3.58369	1.21941	0.000163056
chr1	176973450	176973775	326	*	4.61071	5.12318	3.8086	0.83622	0.00634961
chr1	177462744	177463247	504	*	6.64787	7.13952	5.89628	1.1051	2.43602e-08
chr1	177478631	177478991	361	*	5.09595	5.57871	4.3652	0.839726	0.00244776
chr1	177489735	177490183	449	*	5.94001	6.37152	5.32153	0.757899	0.00280049
chr1	177681168	177681604	437	*	5.8528	6.56606	4.38086	2.06614	7.90667e-15
chr1	177737476	177737891	416	*	3.98644	4.5618	3.01484	1.01947	0.00420531
chr1	178924546	178924828	283	*	4.36185	5.14142	2.54269	2.0195	1.50225e-06
chr1	179046443	179046665	223	*	3.8195	4.50528	2.46635	1.50025	0.00033455
chr1	179072946	179073488	543	*	6.12577	6.53396	5.55441	0.783406	0.000215116
chr1	179556836	179557260	425	*	4.59064	5.14643	3.67476	1.10614	0.000826506
chr1	179842603	179842995	393	*	5.59133	6.02139	4.97584	0.845013	0.000495897
chr1	180261013	180261336	324	*	6.19375	6.83505	5.01023	1.6688	2.25119e-11
chr1	180300339	180300618	280	*	3.76321	4.59603	1.57117	2.32276	4.43565e-06
chr1	180342927	180343256	330	*	4.68739	5.19966	3.8858	0.9838	0.00085441
chr1	180343831	180344083	253	*	3.70267	4.33335	2.55612	1.04346	0.00516107
chr1	180354195	180354614	420	*	4.69285	5.31932	3.56062	1.45288	1.22558e-05
chr1	180403671	180404554	884	*	7.01002	7.5496	6.13815	1.32549	1.52878e-11
chr1	180417127	180417496	370	*	5.92328	6.57552	4.70029	1.68806	3.55723e-11
chr1	180587739	180588268	530	*	6.75863	7.25397	5.99827	1.1474	5.70788e-09
chr1	180601816	180602110	295	*	5.82566	6.40939	4.82933	1.41475	1.07949e-08
chr1	180822323	180822838	516	*	4.50498	4.93827	3.8828	0.597925	0.0359195
chr1	180829824	180830126	303	*	4.0763	4.58859	3.27463	0.749604	0.0178918
chr1	180888534	180889007	474	*	4.61255	5.09125	3.89116	0.853109	0.0053994
chr1	180922076	180922698	623	*	6.50603	6.98307	5.78844	1.0818	4.2132e-08
chr1	180944609	180944946	338	*	5.65411	6.25325	4.6107	1.49873	2.22077e-08
chr1	180956956	180957443	488	*	6.03061	6.35741	5.60741	0.583607	0.0105811
chr1	180973687	180974089	403	*	5.87561	6.36245	5.13533	0.988842	2.9119e-05
chr1	181009769	181010129	361	*	4.80105	5.19827	4.25109	0.613414	0.029056
chr1	181120785	181121083	299	*	3.75462	4.52376	1.99707	1.82245	0.000101897
chr1	181125199	181125544	346	*	4.44835	5.23071	2.61215	2.22968	7.37965e-08
chr1	181170124	181170673	550	*	5.03773	5.4585	4.44124	0.746477	0.00496954
chr1	181226895	181227248	354	*	4.91065	5.50236	3.89022	1.35829	1.37955e-05
chr1	181232269	181232962	694	*	7.42797	7.89115	6.74162	1.0254	2.08389e-08
chr1	181234193	181234643	451	*	6.2007	6.58713	5.67131	0.745172	0.000361387
chr1	181237369	181237692	324	*	4.83894	5.41976	3.85128	1.18747	0.000104847
chr1	181246801	181247578	778	*	6.23301	6.86767	5.07275	1.66209	9.05195e-13
chr1	181256217	181257410	1194	*	7.39404	7.77959	6.86631	0.775427	8.96404e-05
chr1	181257575	181257874	300	*	4.59682	5.0007	4.03391	0.624804	0.0271363
chr1	181316649	181316897	249	*	3.81759	4.4124	2.78764	0.923071	0.0083482
chr1	181332646	181332930	285	*	4.34022	4.84402	3.55944	0.903777	0.00382098
chr1	181860619	181861107	489	*	6.04829	6.54435	5.28623	1.06795	6.68575e-06
chr1	182108293	182108786	494	*	4.56123	5.09131	3.71436	1.02101	0.00175923
chr1	182255106	182255402	297	*	3.50613	4.03256	2.6687	0.695447	0.0324423
chr1	182420725	182421125	401	*	5.46931	5.99711	4.62836	1.10515	8.78958e-05
chr1	182421393	182421751	359	*	4.09138	4.59342	3.31489	0.719216	0.0220994
chr1	182922374	182923330	957	*	6.31628	6.63515	5.90633	0.596907	0.00468761
chr1	183175253	183175542	290	*	4.10485	4.63014	3.27035	0.865094	0.00760955
chr1	183263914	183264718	805	*	6.37348	6.8851	5.57347	1.1356	1.88957e-06
chr1	183266127	183266460	334	*	4.45194	5.00311	3.54879	0.942059	0.00396677
chr1	183979648	183980298	651	*	6.66316	7.30205	5.48813	1.70289	2.99029e-14
chr1	184066985	184067233	249	*	3.89426	4.37634	3.16509	0.629457	0.0419498
chr1	184260530	184261481	952	*	6.54715	7.01011	5.8613	0.991452	1.04484e-06
chr1	184310281	184310785	505	*	4.27164	5.07259	2.3157	2.2773	8.91902e-08
chr1	184444205	184444620	416	*	6.66895	7.25151	5.67612	1.42917	9.49972e-11
chr1	184471346	184471705	360	*	5.08611	5.4856	4.53175	0.632626	0.0157078
chr1	184477978	184478382	405	*	5.57566	6.20455	4.43523	1.54186	2.20314e-08
chr1	184535584	184536086	503	*	5.76378	6.38663	4.64373	1.58368	6.59332e-10
chr1	184614798	184615647	850	*	5.50989	5.98417	4.7986	0.857897	0.0011523
chr1	184622472	184622909	438	*	5.58765	6.3618	3.80086	2.31567	1.29575e-14
chr1	184728783	184729069	287	*	5.28807	5.96934	3.95329	1.82051	2.36252e-09
chr1	184732568	184733081	514	*	5.71077	6.21947	4.91798	1.1217	4.05778e-06
chr1	184807653	184808210	558	*	5.66887	6.13974	4.96531	0.905383	0.000226111
chr1	185617713	185618116	404	*	4.88769	5.44281	3.97367	1.15921	0.000137915
chr1	186444770	186445208	439	*	4.91391	5.60072	3.55649	1.78504	4.78921e-07
chr1	186855463	186855956	494	*	5.72761	6.46088	4.16098	2.08371	7.33882e-12
chr1	189115923	189116297	375	*	4.39888	4.85465	3.72884	0.687592	0.0215602
chr1	189165173	189166123	951	*	5.92586	6.27117	5.47099	0.607529	0.0119304
chr1	189171060	189171451	392	*	4.98361	5.68036	3.58447	1.75269	1.00501e-07
chr1	189185058	189185781	724	*	6.96828	7.37048	6.40867	0.811637	6.91423e-05
chr1	189209726	189210117	392	*	4.84283	5.48626	3.65172	1.63638	2.16371e-06
chr1	189707142	189707365	224	*	3.48683	4.19265	2.04828	1.20017	0.00352135
chr1	189798652	189799290	639	*	6.27979	6.62992	5.81648	0.649694	0.0047495
chr1	189871686	189871960	275	*	4.29041	4.85991	3.3358	1.0589	0.00176095
chr1	190124975	190125323	349	*	4.37552	4.88103	3.59057	0.834302	0.00763642
chr1	191071577	191071809	233	*	4.71564	5.1668	4.0556	0.739023	0.00821324
chr1	191072758	191073415	658	*	6.63502	7.12694	5.8828	1.10594	1.62448e-07
chr1	191085529	191086318	790	*	6.23288	6.77793	5.34642	1.2956	1.55327e-08
chr1	191086638	191087114	477	*	4.51683	5.01958	3.73861	0.803608	0.00770051
chr1	191109944	191110211	268	*	4.59904	4.97531	4.08863	0.599886	0.029885
chr1	191110952	191111720	769	*	6.6187	7.12274	5.83733	1.18361	1.2028e-09
chr1	191197961	191198414	454	*	5.42296	5.88914	4.72993	0.894278	0.000417105
chr1	191201185	191201580	396	*	5.54127	6.15001	4.46752	1.53164	1.78631e-08
chr1	191249958	191250385	428	*	6.16525	6.73185	5.21896	1.37175	1.27697e-09
chr1	191253713	191253939	227	*	4.30882	5.00856	2.89681	1.7038	7.8894e-06
chr1	191254407	191254787	381	*	6.11495	6.5734	5.43902	0.900138	0.000180383
chr1	191259051	191259538	488	*	5.78821	6.27942	5.03765	1.01536	6.08816e-05
chr1	191259766	191260028	263	*	4.53938	5.12986	3.52271	1.15323	0.000738709
chr1	191266629	191266935	307	*	5.19194	5.90458	3.72278	2.00616	7.57838e-11
chr1	191269352	191270481	1130	*	7.64172	8.21907	6.66431	1.49038	2.13989e-16
chr1	191281157	191281616	460	*	6.2529	6.84273	5.23821	1.46134	5.20303e-09
chr1	191283124	191283580	457	*	4.83563	5.44329	3.76533	1.37931	3.18652e-05
chr1	191327972	191328277	306	*	5.84154	6.33567	5.08407	1.06577	5.07775e-06
chr1	191334514	191334899	386	*	5.29996	5.75092	4.64036	0.822044	0.00157836
chr1	191458318	191458638	321	*	4.92453	5.44612	4.09949	0.969935	0.000749613
chr1	191622778	191623224	447	*	6.50581	6.87101	6.01565	0.69724	0.00193907
chr1	191724496	191724975	480	*	5.02421	5.39633	4.52145	0.605541	0.0192028
chr1	191733879	191734179	301	*	4.83082	5.38214	3.92727	1.10691	0.000333964
chr1	191741063	191741401	339	*	4.82429	5.26024	4.19656	0.750967	0.00600995
chr1	191756565	191756966	402	*	5.52281	6.06275	4.64999	1.13606	1.53639e-05
chr1	191849551	191849791	241	*	3.39573	4.1524	1.708	1.41813	0.00129628
chr1	191875748	191876062	315	*	5.20269	5.80567	4.14725	1.40748	1.08428e-06
chr1	191878086	191878293	208	*	3.25968	3.86779	2.18793	0.742858	0.0297791
chr1	191880976	191881462	487	*	4.48658	5.00787	3.66231	0.90777	0.00397132
chr1	192078323	192078903	581	*	7.49113	7.9273	6.86295	0.926842	1.12789e-06
chr1	192081077	192081349	273	*	4.38577	4.89778	3.58481	0.863059	0.00557661
chr1	192735943	192736368	426	*	4.49625	4.95915	3.81052	0.772528	0.00932397
chr1	192736465	192737080	616	*	5.16165	5.55763	4.61405	0.701395	0.0059099
chr1	192753089	192753670	582	*	6.21542	6.78461	5.26171	1.36747	3.73283e-09
chr1	192762921	192763541	621	*	5.72313	6.28521	4.78967	1.30419	4.20903e-07
chr1	193160288	193160702	415	*	5.52141	5.98218	4.84041	0.892986	0.00043563
chr1	193191678	193192140	463	*	5.96753	6.46385	5.20484	1.1007	2.02403e-06
chr1	193201326	193201871	546	*	7.25205	7.82893	6.27604	1.4172	4.39452e-11
chr1	193844443	193844810	368	*	5.23535	5.69724	4.55185	0.805598	0.00305306
chr1	193876160	193876844	685	*	5.72588	6.09993	5.21955	0.620002	0.0119253
chr1	194775767	194776001	235	*	4.22144	4.81739	3.18797	1.1141	0.00109689
chr1	194927778	194928353	576	*	6.99797	7.55291	6.08448	1.34637	2.55209e-09
chr1	194943597	194943912	316	*	5.23733	5.83459	4.19979	1.41934	1.00043e-06
chr1	194985860	194986173	314	*	4.94494	5.32849	4.42098	0.589	0.0285452
chr1	194995124	194995566	443	*	5.98524	6.62485	4.80766	1.68909	4.52659e-11
chr1	195069436	195069906	471	*	4.63303	5.19226	3.70761	1.00433	0.00157836
chr10	4612674	4613043	370	*	4.57757	5.18956	3.49334	1.34146	5.7023e-05
chr10	7062969	7063350	382	*	5.59566	6.2021	4.52924	1.46268	1.62578e-07
chr10	7063776	7064453	678	*	6.38013	6.72254	5.9303	0.612538	0.00452298
chr10	7473284	7474145	862	*	5.62829	6.13346	4.84418	1.13696	6.4472e-06
chr10	7833713	7834158	446	*	4.68408	5.12838	4.03874	0.745896	0.00995448
chr10	7841461	7842174	714	*	6.76077	7.23035	6.06012	1.02351	6.72523e-07
chr10	7888357	7888819	463	*	5.02447	5.42031	4.47715	0.682278	0.00993505
chr10	8009859	8010259	401	*	5.57779	6.06774	4.8302	0.913383	0.000653256
chr10	8021395	8021695	301	*	4.63657	5.05642	4.04195	0.617336	0.0308055
chr10	8065733	8066101	369	*	5.75322	6.15545	5.19354	0.769162	0.000852048
chr10	8066930	8067235	306	*	5.25847	5.87854	4.14773	1.43207	2.06956e-06
chr10	8072530	8072961	432	*	4.04833	4.59619	3.15423	0.777892	0.0170744
chr10	8759202	8759564	363	*	6.37001	6.84588	5.65509	1.01185	1.40148e-06
chr10	8777989	8778278	290	*	4.6347	5.10712	3.92763	0.805945	0.00668963
chr10	8870408	8870771	364	*	4.75832	5.54577	2.89044	2.38184	1.3005e-09
chr10	8874046	8874401	356	*	4.50166	4.95253	3.84224	0.714298	0.0152577
chr10	8912158	8912585	428	*	4.83175	5.51494	3.48917	1.75094	5.19797e-07
chr10	10184375	10184922	548	*	6.00823	6.49102	5.27741	0.96025	0.000102905
chr10	10449107	10449511	405	*	4.34152	5.08363	2.73055	1.84676	1.39728e-05
chr10	10456940	10457435	496	*	6.89345	7.50985	5.79482	1.59156	4.80174e-13
chr10	10557338	10558498	1161	*	8.45448	8.76751	8.05416	0.621662	0.000263124
chr10	11350195	11350471	277	*	3.96601	4.69047	2.44199	1.62779	0.000200408
chr10	12836380	12836801	422	*	4.73198	5.25345	3.90722	0.96202	0.0010926
chr10	12866941	12867176	236	*	5.08688	5.4695	4.56465	0.642462	0.0145621
chr10	12874901	12875232	332	*	4.94669	5.52367	3.97035	1.23416	4.19314e-05
chr10	12919299	12919624	326	*	6.43579	7.0248	5.42357	1.4608	9.81521e-11
chr10	13273785	13274139	355	*	4.53155	5.00679	3.81805	0.794937	0.00700899
chr10	13499412	13499710	299	*	5.47798	5.90606	4.86656	0.787294	0.00168099
chr10	13686097	13686607	511	*	6.8559	7.32716	6.15146	1.04626	1.62611e-07
chr10	13837639	13838047	409	*	6.04937	6.68389	4.88957	1.67727	3.7258e-12
chr10	13945958	13946926	969	*	6.77884	7.15346	6.27149	0.752038	6.78772e-05
chr10	13988289	13988778	490	*	5.72907	6.10478	5.21968	0.626744	0.0113977
chr10	14174149	14174535	387	*	4.72789	5.48209	3.05354	2.05116	2.82612e-08
chr10	14186334	14186946	613	*	5.48371	6.06301	4.50054	1.34018	7.45962e-07
chr10	14189178	14189420	243	*	4.56965	5.08423	3.76229	0.887045	0.00335133
chr10	14474911	14475342	432	*	4.2695	4.99847	2.72386	1.88727	6.20278e-06
chr10	16996828	16997345	518	*	6.05217	6.63878	5.04722	1.38457	1.12621e-07
chr10	17201114	17201708	595	*	5.8327	6.26579	5.21094	0.810214	0.000918422
chr10	17613192	17613656	465	*	4.578	5.10596	3.73662	0.866428	0.00569039
chr10	17660812	17661199	388	*	5.1374	5.71668	4.15433	1.21804	3.54396e-05
chr10	17772412	17772849	438	*	4.96752	5.3969	4.35345	0.72327	0.00973044
chr10	17774936	17775685	750	*	4.5019	4.97963	3.78276	0.859995	0.00433182
chr10	17788379	17788848	470	*	4.54304	5.24979	3.10032	1.69443	1.45384e-05
chr10	18931384	18931813	430	*	4.01257	4.70898	2.61486	1.53274	0.000259946
chr10	18943241	18943839	599	*	4.95992	5.75352	3.05267	2.38704	1.48917e-10
chr10	18964843	18965209	367	*	4.62748	5.11995	3.87395	0.770314	0.0120509
chr10	19009182	19009682	501	*	4.88929	5.67858	3.00981	2.46256	9.66253e-11
chr10	19033657	19034070	414	*	5.93376	6.50712	4.96803	1.40621	3.70265e-09
chr10	19506470	19506768	299	*	4.20434	4.73788	3.34843	0.76103	0.0168546
chr10	19522206	19522626	421	*	4.88878	5.31322	4.28484	0.72617	0.00760696
chr10	19548044	19548378	335	*	4.93313	5.42714	4.17594	0.903732	0.00141122
chr10	19584092	19584522	431	*	6.69002	7.18129	5.93933	1.03237	5.90852e-06
chr10	19691747	19692280	534	*	6.33205	6.98287	5.11429	1.72173	2.42871e-12
chr10	19939242	19939640	399	*	6.40156	6.86274	5.71963	1.01346	3.84621e-07
chr10	20835154	20835588	435	*	5.72937	6.30165	4.76677	1.39606	2.68173e-08
chr10	21076857	21077733	877	*	6.82532	7.30832	6.09398	1.09176	6.34029e-09
chr10	21200484	21201144	661	*	5.15278	5.63451	4.42439	0.967161	0.000266259
chr10	21502396	21502740	345	*	4.24225	4.83476	3.21934	1.12274	0.00102645
chr10	21608370	21608733	364	*	4.76578	5.59859	2.57385	2.62578	4.78383e-11
chr10	21609569	21610002	434	*	6.74576	7.35884	5.65796	1.58849	3.74093e-14
chr10	21636607	21637183	577	*	6.76863	7.11762	6.30733	0.650491	0.00175218
chr10	21696759	21697017	259	*	4.41713	4.88731	3.71512	0.748569	0.0108489
chr10	21701448	21702014	567	*	6.74759	7.2237	6.03213	1.03641	4.72826e-07
chr10	21890306	21890717	412	*	5.30693	5.68946	4.78486	0.644216	0.0109454
chr10	21946706	21947356	651	*	5.08373	5.7365	3.85881	1.67744	4.99677e-08
chr10	21976288	21976758	471	*	5.68668	6.0879	5.12895	0.777258	0.00127583
chr10	22302406	22302718	313	*	5.23417	5.89994	3.96042	1.67153	2.01454e-08
chr10	22306351	22306847	497	*	4.83422	5.54786	3.36053	1.91602	1.64982e-07
chr10	22353871	22354178	308	*	2.79573	3.70218	0	1.41598	0.00184767
chr10	22746973	22747344	372	*	5.63446	6.19767	4.69782	1.26659	1.66753e-06
chr10	23171501	23171943	443	*	5.7795	6.52268	4.16306	2.13782	2.9449e-12
chr10	23177010	23178147	1138	*	6.81141	7.13162	6.39922	0.60163	0.00174232
chr10	23180115	23180364	250	*	4.47604	4.94011	3.78772	0.591124	0.0473474
chr10	24087022	24087483	462	*	4.45569	4.96668	3.65725	0.934388	0.00333982
chr10	24133166	24133485	320	*	4.84976	5.59976	3.19783	2.09016	4.83553e-09
chr10	24160182	24160736	555	*	6.33416	6.70131	5.84045	0.712972	0.000720799
chr10	24164261	24164912	652	*	6.44605	6.91869	5.7385	1.04806	4.15643e-07
chr10	24634210	24634836	627	*	5.90434	6.4271	5.07631	1.13099	1.3814e-05
chr10	24635339	24635841	503	*	5.30215	5.96538	4.03814	1.7449	1.08705e-08
chr10	24641502	24642051	550	*	4.91956	5.41121	4.16796	0.76409	0.0106289
chr10	24930145	24930515	371	*	4.98521	5.59211	3.9173	1.4882	1.42737e-06
chr10	25119128	25119463	336	*	4.73847	5.52832	2.85534	2.30331	8.64851e-10
chr10	25128373	25128912	540	*	5.38822	5.8272	4.75414	0.707636	0.0132898
chr10	25284439	25285403	965	*	6.2033	6.82754	5.07862	1.60608	3.1915e-10
chr10	25318370	25318846	477	*	5.75789	6.29078	4.90371	1.17739	9.00515e-06
chr10	25366696	25367119	424	*	6.53054	7.04201	5.7309	1.12389	4.58871e-07
chr10	25443684	25443984	301	*	5.54553	6.05491	4.75106	1.06296	2.56691e-05
chr10	25447030	25447721	692	*	7.51814	8.03993	6.69258	1.24034	5.13346e-11
chr10	26799567	26800051	485	*	5.66661	6.20032	4.81027	1.15909	4.88973e-06
chr10	30655557	30656028	472	*	4.90987	5.36448	4.24237	0.796643	0.0036068
chr10	30751636	30751911	276	*	4.90506	5.37457	4.20459	0.852887	0.00184978
chr10	30998406	30998785	380	*	4.2595	4.70483	3.61198	0.624383	0.0354717
chr10	34113398	34113621	224	*	3.58635	4.14619	2.6592	0.852535	0.0157078
chr10	34128441	34128735	295	*	4.89333	5.30148	4.32205	0.69964	0.0133051
chr10	34131412	34131698	287	*	4.60563	5.21477	3.5306	1.33993	8.59307e-05
chr10	34171685	34172048	364	*	5.5702	6.05723	4.8295	0.945694	0.000173985
chr10	34198089	34198400	312	*	5.11643	5.63079	4.30962	1.01792	0.00029073
chr10	37164571	37164827	257	*	3.97577	4.50443	3.13256	0.744651	0.0198764
chr10	37190019	37190525	507	*	6.60804	7.15269	5.72263	1.25556	3.58837e-08
chr10	37195026	37195430	405	*	5.51666	6.30177	3.66346	2.36367	2.21148e-14
chr10	37231843	37232551	709	*	6.63169	7.18709	5.71692	1.31969	1.01199e-09
chr10	37236049	37236350	302	*	4.72576	5.17426	4.07144	0.622631	0.0328703
chr10	37249497	37249904	408	*	5.47227	5.84068	4.97627	0.5997	0.0213794
chr10	37261063	37261484	422	*	6.39026	6.85425	5.70212	0.909104	8.7182e-05
chr10	37289972	37290521	550	*	6.10333	6.82664	4.58477	2.05051	3.87857e-14
chr10	37321154	37321602	449	*	6.92837	7.27182	6.47673	0.671634	0.000400905
chr10	37338153	37338597	445	*	6.29389	6.83597	5.4154	1.2176	1.06259e-07
chr10	37358893	37359283	391	*	6.36226	6.78695	5.75781	0.851756	4.78966e-05
chr10	38347168	38347392	225	*	3.86946	4.33498	3.17791	0.609249	0.0441745
chr10	39451145	39451622	478	*	5.3333	5.69582	4.84797	0.620424	0.0115674
chr10	40068545	40069101	557	*	5.01173	5.48778	4.2964	0.904969	0.00116995
chr10	40077642	40077917	276	*	4.52888	5.19759	3.24381	1.67921	2.75351e-06
chr10	40097478	40097832	355	*	5.3753	6.02975	4.14417	1.76079	6.92454e-10
chr10	40125223	40125520	298	*	3.78124	4.43788	2.542	1.33464	0.000924943
chr10	40357950	40358555	606	*	5.59708	5.95762	5.11531	0.636013	0.0118959
chr10	40398265	40398841	577	*	4.73392	5.2916	3.81278	1.05444	0.000718531
chr10	40411464	40411696	233	*	3.94924	4.65154	2.52608	1.54115	0.00025698
chr10	40437172	40437520	349	*	4.33394	4.88121	3.44147	0.950953	0.00271847
chr10	40476546	40477275	730	*	6.55836	6.96546	5.98913	0.853038	1.38227e-05
chr10	40525818	40526149	332	*	5.53099	5.8901	5.05176	0.623401	0.00882929
chr10	41385530	41386253	724	*	5.35497	5.77395	4.76208	0.779058	0.00167755
chr10	41573118	41573577	460	*	6.23137	6.66232	5.61404	0.874844	9.94884e-05
chr10	42131290	42131852	563	*	4.758	5.22738	4.0578	0.811038	0.00420318
chr10	42270708	42271111	404	*	5.77483	6.40658	4.62459	1.61243	2.93175e-08
chr10	42680596	42680981	386	*	5.10883	5.71361	4.0477	1.38063	4.43565e-06
chr10	42903141	42903421	281	*	3.35065	4.22164	0.803322	2.16731	8.09991e-05
chr10	42932953	42933460	508	*	4.35975	4.97284	3.27193	1.21523	0.000495897
chr10	43034805	43035168	364	*	5.1827	5.59919	4.59482	0.738944	0.00511931
chr10	43702926	43703543	618	*	4.65849	5.35541	3.25859	1.75553	3.28691e-06
chr10	43706115	43706391	277	*	3.50898	4.06527	2.59171	0.782553	0.0209248
chr10	43750908	43751294	387	*	5.39415	5.96259	4.44259	1.31096	6.4863e-07
chr10	43751932	43752619	688	*	6.49186	6.8609	5.9947	0.714739	0.000434331
chr10	43856346	43856734	389	*	5.91336	6.44899	5.05197	1.22867	1.34041e-07
chr10	43996351	43996651	301	*	4.01518	4.51991	3.23215	0.723582	0.0223505
chr10	44069197	44069470	274	*	4.01691	4.49958	3.28636	0.63389	0.0363754
chr10	44322173	44322501	329	*	4.98868	5.40056	4.41001	0.665398	0.0187389
chr10	44327171	44327439	269	*	4.91284	5.45259	4.04054	1.12701	0.000125981
chr10	44448160	44448486	327	*	4.35239	4.77898	3.74405	0.661126	0.0253339
chr10	44458476	44459102	627	*	6.70668	7.08746	6.18787	0.758709	0.000105821
chr10	44589181	44589749	569	*	6.1778	6.82762	4.96363	1.7408	1.81339e-13
chr10	44604775	44605260	486	*	5.245	5.81568	4.28699	1.29121	3.14005e-06
chr10	44630237	44630917	681	*	5.91058	6.32736	5.32213	0.742417	0.00199873
chr10	44631576	44632215	640	*	5.89697	6.43737	5.02295	1.19842	1.2912e-06
chr10	44638713	44638992	280	*	4.09559	4.69033	3.06587	1.13214	0.00129965
chr10	44659560	44659891	332	*	4.01825	4.61165	2.99262	1.11999	0.00245563
chr10	44686014	44686413	400	*	5.33332	5.84228	4.5399	0.957344	0.000599129
chr10	44702041	44702495	455	*	6.10608	6.73315	4.97182	1.6832	8.71382e-12
chr10	45500263	45500746	484	*	5.34269	5.79041	4.69005	0.761934	0.00693891
chr10	51435766	51436056	291	*	3.36786	4.1293	1.65391	1.49013	0.000955432
chr10	51453716	51454335	620	*	6.27795	6.74186	5.58998	0.954486	1.35991e-05
chr10	51455827	51456291	465	*	5.50886	5.92567	4.92035	0.683104	0.00900387
chr10	51490535	51491078	544	*	3.77923	4.44646	2.4999	1.29255	0.00103082
chr10	51526143	51526492	350	*	5.36931	5.98855	4.26131	1.43693	6.46177e-07
chr10	51529031	51529454	424	*	5.82413	6.43828	4.73287	1.49775	4.14348e-09
chr10	51530842	51531182	341	*	5.45705	6.02995	4.49264	1.3724	2.82423e-07
chr10	51534719	51535030	312	*	3.79644	4.59632	1.84776	2.1055	1.49135e-05
chr10	51571250	51571560	311	*	4.60919	5.0861	3.89191	0.770189	0.00845025
chr10	53442989	53443261	273	*	4.04759	4.55411	3.26019	0.742156	0.0177945
chr10	53927522	53928331	810	*	6.37099	6.79239	5.77321	0.834215	8.11869e-05
chr10	54032369	54032748	380	*	5.35574	5.75939	4.79328	0.719413	0.00387696
chr10	54052428	54052763	336	*	4.64144	5.15602	3.83405	0.940617	0.00263869
chr10	54117749	54118190	442	*	6.86354	7.33961	6.14818	1.05645	7.92944e-07
chr10	54119308	54119691	384	*	6.00828	6.52857	5.18652	1.07568	2.17372e-05
chr10	56792893	56793435	543	*	5.44568	6.1253	4.11756	1.76137	1.89671e-09
chr10	57492021	57492440	420	*	5.40731	6.04292	4.24374	1.60241	7.53457e-08
chr10	57570330	57570633	304	*	4.18068	4.75907	3.20022	0.980553	0.00567198
chr10	57721108	57721382	275	*	3.78441	4.39234	2.71324	1.02222	0.00479562
chr10	57727642	57728252	611	*	6.68347	7.12112	6.05221	0.897601	3.67958e-05
chr10	57731769	57732000	232	*	3.82391	4.43253	2.75053	1.11449	0.00236942
chr10	58354522	58355039	518	*	6.43034	6.82331	5.88854	0.760287	0.000943081
chr10	58393013	58393404	392	*	6.15973	6.54905	5.62485	0.731178	0.000657998
chr10	58452326	58452550	225	*	3.85154	4.33733	3.11373	0.669945	0.0310542
chr10	59236445	59236891	447	*	5.50735	6.29775	3.62079	2.42903	3.87241e-14
chr10	59262985	59263306	322	*	4.92772	5.35978	4.30808	0.700519	0.0101972
chr10	59265119	59265482	364	*	5.72914	6.19207	5.04332	0.870646	0.000319734
chr10	59265663	59265978	316	*	5.6592	6.17343	4.8527	1.16866	1.91042e-06
chr10	59824610	59824984	375	*	4.92514	5.34648	4.3275	0.689515	0.00978698
chr10	59980768	59981303	536	*	7.02059	7.52576	6.23648	1.13627	8.75998e-08
chr10	60252306	60253082	777	*	6.27394	6.89267	5.16761	1.58548	5.81884e-11
chr10	60260560	60260995	436	*	6.62913	7.18693	5.70765	1.36813	4.29289e-11
chr10	60262365	60262790	426	*	7.02944	7.397	6.53499	0.713867	0.00081458
chr10	60273405	60273688	284	*	4.96802	5.56516	3.93086	1.33047	1.27852e-05
chr10	60313609	60313989	381	*	5.64509	6.25019	4.58291	1.42795	8.02129e-08
chr10	60314228	60314656	429	*	5.05991	5.58239	4.23259	1.0776	0.00011486
chr10	60341624	60341900	277	*	4.92301	5.41661	4.16678	0.915408	0.00118971
chr10	60344158	60344519	362	*	6.68728	7.24893	5.75503	1.35972	4.6777e-10
chr10	60346622	60347086	465	*	6.83783	7.19702	6.35847	0.71124	0.000216242
chr10	60349010	60349390	381	*	6.36407	7.00689	5.17512	1.70063	2.03212e-13
chr10	60362084	60362808	725	*	7.42079	7.9006	6.69685	1.10225	8.87853e-10
chr10	60367083	60367571	489	*	6.20234	6.77586	5.23613	1.35703	2.3508e-08
chr10	60367964	60368215	252	*	4.98644	5.41311	4.37793	0.659566	0.0153914
chr10	60371399	60371966	568	*	6.49799	6.93632	5.86529	0.91451	3.69919e-06
chr10	60388409	60388668	260	*	4.00169	4.56543	3.06356	0.879653	0.00794907
chr10	60389539	60389930	392	*	5.16644	5.646	4.44307	0.83427	0.00266909
chr10	60398108	60398759	652	*	5.0451	5.47202	4.43607	0.737585	0.00474347
chr10	60474616	60474881	266	*	3.81246	4.48226	2.52316	1.01163	0.00742954
chr10	60639270	60639673	404	*	5.83997	6.17526	5.40238	0.584398	0.0112479
chr10	60705163	60705491	329	*	4.63739	5.2344	3.60064	1.33569	4.1323e-05
chr10	60706203	60706677	475	*	6.12521	6.79226	4.84658	1.79237	6.47959e-11
chr10	60712232	60712665	434	*	4.15821	4.75674	3.11672	1.13742	0.000996935
chr10	60733779	60734150	372	*	4.738	5.22751	3.99147	0.805222	0.00538981
chr10	60737971	60738270	300	*	4.81027	5.46079	3.59357	1.55748	2.01081e-06
chr10	60739638	60740227	590	*	6.11214	6.65065	5.24314	1.25702	7.97104e-08
chr10	60744910	60745243	334	*	5.35506	5.88278	4.5143	1.12638	1.46452e-05
chr10	60931908	60932492	585	*	5.57108	6.11924	4.67618	1.20223	4.72612e-06
chr10	61121809	61122121	313	*	3.86499	4.4012	3.00207	0.707571	0.0268088
chr10	61135215	61135532	318	*	4.18771	4.84541	2.94451	1.36121	0.000244555
chr10	61365897	61366331	435	*	4.98589	5.46276	4.26872	0.867591	0.00238935
chr10	61381776	61382225	450	*	6.23726	6.798	5.3076	1.32089	5.2943e-09
chr10	61422884	61423191	308	*	4.95212	5.4412	4.20659	0.910591	0.00118873
chr10	61751691	61752246	556	*	4.8954	5.49734	3.84326	1.35155	8.48206e-06
chr10	61879433	61879854	422	*	5.09505	5.48535	4.55834	0.639928	0.0155803
chr10	62287663	62288064	402	*	5.33437	5.71392	4.81785	0.63144	0.0123123
chr10	62507638	62508211	574	*	5.47025	5.89562	4.86441	0.788825	0.0010466
chr10	62541630	62541940	311	*	4.90386	5.39079	4.16338	0.911891	0.00109937
chr10	62543301	62543981	681	*	6.95861	7.63177	5.65618	1.84799	3.5425e-16
chr10	62556517	62556932	416	*	5.07986	5.4484	4.58361	0.614382	0.0190598
chr10	62582308	62582550	243	*	5.12674	5.56415	4.49597	0.705788	0.0119793
chr10	62739800	62740378	579	*	6.27651	6.60555	5.84955	0.614185	0.00574326
chr10	62945033	62945428	396	*	4.92999	5.60616	3.61563	1.80973	9.00601e-08
chr10	62948579	62948930	352	*	5.29598	6.09166	3.37521	2.53535	3.21593e-14
chr10	66848795	66849071	277	*	4.68225	5.49191	2.66603	2.32509	4.60971e-09
chr10	66852720	66853084	365	*	5.80244	6.15706	5.33122	0.60133	0.014233
chr10	66864260	66864939	680	*	7.33367	7.93946	6.26932	1.59137	4.64132e-17
chr10	66930727	66931046	320	*	4.29689	4.72026	3.6951	0.589398	0.0444135
chr10	66937114	66937507	394	*	4.96987	5.55729	3.96245	1.24239	7.66407e-05
chr10	67071957	67072197	241	*	4.71672	5.1476	4.09954	0.705655	0.013095
chr10	67287815	67288353	539	*	7.55971	7.91621	7.08515	0.729144	4.82908e-05
chr10	67291165	67291459	295	*	4.62814	5.36055	3.06573	2.02837	7.12146e-08
chr10	67375913	67376314	402	*	5.33715	5.82744	4.58877	0.989652	0.000266774
chr10	67377905	67378158	254	*	3.73918	4.33097	2.71851	0.977938	0.0060121
chr10	67695914	67696324	411	*	5.42833	5.99829	4.47242	1.20319	2.034e-05
chr10	67702794	67703439	646	*	5.16132	5.6813	4.34036	1.06453	8.63051e-05
chr10	67713095	67713414	320	*	5.54621	6.00695	4.86524	0.883608	0.000593642
chr10	68085601	68085956	356	*	4.80942	5.28648	4.09179	0.779024	0.00699814
chr10	68240886	68241564	679	*	5.99976	6.5981	4.95885	1.49397	9.47606e-10
chr10	68249436	68249796	361	*	4.6916	5.24107	3.79311	1.10655	0.000380741
chr10	68377866	68378763	898	*	5.66759	6.48263	3.61264	2.64875	1.95021e-18
chr10	68842148	68842692	545	*	4.54491	5.21243	3.26444	1.56621	1.10839e-05
chr10	69247338	69247656	319	*	4.86827	5.3483	4.14382	0.769685	0.00740611
chr10	69252474	69253092	619	*	5.27734	5.71343	4.64931	0.696896	0.0109214
chr10	69309166	69309462	297	*	3.98087	4.57119	2.96465	0.974871	0.00477648
chr10	69320750	69321121	372	*	4.51542	4.955	3.88008	0.636028	0.0296355
chr10	70195220	70195671	452	*	5.7584	6.31761	4.83301	1.26279	7.7406e-07
chr10	71369458	71369790	333	*	5.52039	6.06018	4.64797	1.18251	1.15584e-05
chr10	75146046	75146413	368	*	6.35058	6.84649	5.58886	1.07778	5.45768e-07
chr10	75282626	75283042	417	*	5.33775	5.79894	4.65581	0.884853	0.000461398
chr10	75591458	75591916	459	*	6.45245	6.93291	5.727	1.06883	9.79199e-08
chr10	76257779	76258358	580	*	6.6855	7.03821	6.21767	0.67608	0.00112642
chr10	76425716	76426087	372	*	4.15864	4.89146	2.59424	1.80382	1.46001e-05
chr10	77266153	77266644	492	*	5.53507	6.32952	3.62229	1.75119	0.000329181
chr10	77314717	77315116	400	*	5.1617	5.75317	4.14198	1.41441	4.43741e-06
chr10	77391054	77391490	437	*	5.53303	6.16423	4.3847	1.59932	5.4467e-09
chr10	77398104	77398531	428	*	5.01723	5.41043	4.47497	0.66365	0.0122525
chr10	77506936	77507491	556	*	5.90037	6.38384	5.16797	0.992993	8.60872e-05
chr10	77523185	77523671	487	*	3.88508	4.3908	3.0996	0.706631	0.0251213
chr10	77530068	77530539	472	*	5.09124	5.57448	4.35935	0.974914	0.000521253
chr10	77530988	77531291	304	*	4.25413	4.79026	3.39141	0.95355	0.00301485
chr10	77536612	77537185	574	*	5.71654	6.31231	4.68361	1.46652	7.26093e-09
chr10	77550866	77551369	504	*	6.73613	7.41174	5.424	1.86234	1.46669e-13
chr10	77645646	77645906	261	*	4.36412	4.96937	3.30149	1.2559	0.000232271
chr10	77880327	77880676	350	*	5.27558	5.69556	4.68067	0.717289	0.00515188
chr10	77890965	77891435	471	*	5.46054	5.99344	4.60632	1.19584	2.63944e-06
chr10	77892500	77892751	252	*	4.1533	4.78199	3.01353	1.36419	0.000209231
chr10	77916990	77917230	241	*	4.28882	4.89107	3.23569	1.15813	0.000888226
chr10	78087063	78087545	483	*	5.83577	6.35122	5.02621	1.04037	9.32779e-05
chr10	78096090	78096487	398	*	4.88813	5.58293	3.49729	1.80284	2.30487e-07
chr10	78134507	78134768	262	*	4.26496	4.81131	3.37496	0.994194	0.00262694
chr10	78134937	78135401	465	*	5.06338	5.61312	4.16415	1.11481	0.000101378
chr10	78264774	78265108	335	*	5.04063	5.41841	4.52741	0.609478	0.0228022
chr10	79506675	79507043	369	*	4.91778	5.33274	4.33299	0.627737	0.0225456
chr10	79877801	79878084	284	*	4.28363	4.69727	3.70147	0.580907	0.0448596
chr10	79940681	79941166	486	*	6.21266	6.7885	5.23967	1.38366	3.187e-08
chr10	80016438	80016900	463	*	6.40657	6.83579	5.79281	0.87787	3.22772e-05
chr10	80017412	80017698	287	*	5.38708	5.87177	4.65183	0.98288	6.92977e-05
chr10	80018692	80019211	520	*	6.03289	6.55445	5.20793	1.17227	5.09231e-07
chr10	80024175	80024632	458	*	6.00955	6.46116	5.34855	0.863124	0.00038025
chr10	80032976	80033495	520	*	5.63015	6.15456	4.79791	1.15067	5.8913e-06
chr10	80075097	80075704	608	*	7.51108	7.93892	6.90016	0.937899	5.32318e-08
chr10	80086790	80087233	444	*	5.71291	6.30967	4.6769	1.51075	1.40718e-09
chr10	80533715	80534012	298	*	3.87782	4.3401	3.19345	0.611153	0.0434525
chr10	80569736	80570013	278	*	5.72938	6.1502	5.13277	0.795421	0.00139781
chr10	80678083	80678536	454	*	7.67213	8.0018	7.24408	0.648073	0.000424254
chr10	80692183	80692422	240	*	4.99293	5.47461	4.26469	0.937003	0.000708838
chr10	80695136	80695665	530	*	7.25434	7.79609	6.37673	1.33995	5.50557e-13
chr10	80763575	80764012	438	*	3.80741	4.51774	2.34871	1.61914	0.00018118
chr10	81134306	81134561	256	*	6.10806	6.54946	5.46887	0.872906	9.32779e-05
chr10	81297797	81298225	429	*	6.18413	6.60576	5.58589	0.882205	2.50289e-05
chr10	81356399	81356702	304	*	5.42435	5.94196	4.6094	1.10044	8.6197e-05
chr10	81358865	81359164	300	*	5.20221	5.88614	3.85663	1.78041	1.14564e-07
chr10	81517305	81517605	301	*	5.03352	5.46603	4.41296	0.772742	0.00375867
chr10	81519565	81519954	390	*	6.13972	6.65716	5.32515	1.17752	2.52691e-07
chr10	81524075	81524676	602	*	7.39885	7.92424	6.56409	1.24505	1.03824e-10
chr10	81580724	81581056	333	*	4.18631	4.74546	3.2611	0.902155	0.00670689
chr10	82923458	82923901	444	*	4.78735	5.6168	2.62238	2.54364	6.45788e-11
chr10	82958256	82958836	581	*	5.10996	5.70238	4.08734	1.36313	4.33475e-06
chr10	82992220	82992498	279	*	4.41794	4.90758	3.6711	0.787781	0.0080774
chr10	83004987	83005351	365	*	5.64592	6.2021	4.72898	1.28597	6.10377e-07
chr10	83009327	83009607	281	*	5.44302	5.84384	4.88607	0.728467	0.00310143
chr10	83211165	83211528	364	*	4.02772	4.53517	3.23801	0.823823	0.0103471
chr10	83301609	83302101	493	*	4.80913	5.5127	3.38047	1.84492	4.54908e-07
chr10	83624861	83625244	384	*	4.89319	5.33706	4.24877	0.732228	0.0105273
chr10	83946552	83947084	533	*	5.63756	6.13321	4.87645	1.01299	4.92973e-05
chr10	84109747	84110174	428	*	3.88257	4.63619	2.21129	1.80734	4.14223e-05
chr10	84329835	84330201	367	*	4.26969	4.90094	3.12118	1.28792	0.000320143
chr10	84335390	84335854	465	*	5.68493	6.3099	4.55778	1.6001	4.03711e-08
chr10	84338745	84339177	433	*	6.35469	6.76471	5.77969	0.833957	3.00345e-05
chr10	84516335	84516814	480	*	5.02882	5.43861	4.45431	0.726241	0.00574474
chr10	84549136	84549535	400	*	5.27272	5.64612	4.76759	0.595754	0.0225569
chr10	84549833	84550219	387	*	4.8293	5.27508	4.18082	0.801535	0.00394135
chr10	85502253	85502536	284	*	3.90399	4.54515	2.72096	1.13339	0.00288368
chr10	85951764	85952394	631	*	5.64054	6.47234	3.45669	2.74619	1.0962e-16
chr10	86166736	86167343	608	*	5.7064	6.14265	5.07806	0.79378	0.00182921
chr10	86771851	86772696	846	*	6.56619	6.93752	6.06485	0.724013	0.000243988
chr10	87675034	87675419	386	*	4.68648	5.5967	1.63554	3.23707	3.40371e-12
chr10	87687888	87688154	267	*	3.57144	4.44116	1.03764	2.43842	7.40122e-06
chr10	87696363	87696890	528	*	5.04017	5.94415	2.08309	3.34784	1.0826e-14
chr10	87805798	87806061	264	*	3.59376	4.33346	1.99505	1.53379	0.000646037
chr10	87830030	87830357	328	*	3.61718	4.52301	0.632945	2.60647	4.52709e-06
chr10	87830713	87830989	277	*	3.85722	4.61542	2.16112	1.90346	2.78408e-05
chr10	88228570	88228959	390	*	3.79138	4.48181	2.41893	1.19836	0.00249124
chr10	88320987	88321385	399	*	4.19135	4.78678	3.1595	1.11915	0.00112687
chr10	88409628	88410171	544	*	4.76025	5.3948	3.60035	1.43282	2.43926e-05
chr10	88420573	88421028	456	*	4.97688	5.51213	4.1165	1.04725	0.000277121
chr10	88441210	88441642	433	*	4.76702	5.37005	3.71145	1.3321	2.84551e-05
chr10	91137386	91137739	354	*	5.71317	6.20294	4.96602	0.971129	0.000123131
chr10	91138346	91138585	240	*	4.27351	4.96045	2.91552	1.64433	2.59153e-05
chr10	91153883	91154254	372	*	4.64753	5.13716	3.90071	0.774894	0.0109214
chr10	91195162	91195429	268	*	4.0654	4.65955	3.03747	1.04782	0.00262865
chr10	91270268	91270910	643	*	5.33179	5.68579	4.86165	0.605065	0.0182514
chr10	91701760	91702271	512	*	5.78035	6.19902	5.18812	0.723044	0.00382645
chr10	93049411	93049742	332	*	4.82198	5.2447	4.22151	0.711796	0.00998414
chr10	93242249	93242583	335	*	4.71661	5.14468	4.10522	0.738336	0.0117913
chr10	93364952	93365647	696	*	5.15596	5.67788	4.33007	0.998408	0.000280602
chr10	93488495	93488774	280	*	3.63676	4.40676	1.87424	1.61804	0.000560613
chr10	93575956	93576272	317	*	4.81003	5.25019	4.17347	0.734071	0.00734813
chr10	94059619	94059894	276	*	3.85251	4.46017	2.78222	1.16455	0.00177562
chr10	94122552	94123058	507	*	6.32287	6.95407	5.17456	1.65861	9.99868e-13
chr10	94336139	94336401	263	*	3.8896	4.62309	2.32189	1.68228	9.50403e-05
chr10	94354084	94354342	259	*	4.81434	5.31804	4.0338	0.96251	0.000656478
chr10	94356748	94357175	428	*	5.60422	6.13162	4.7643	1.19076	2.30321e-06
chr10	94381006	94381539	534	*	6.65641	7.18716	5.80782	1.20248	7.72166e-08
chr10	94471484	94471890	407	*	5.10548	5.74335	3.93403	1.60714	1.18229e-07
chr10	94474180	94474559	380	*	5.69503	6.21543	4.87299	1.09029	2.2754e-05
chr10	94505276	94506046	771	*	5.93109	6.44596	5.12298	1.13302	1.4125e-06
chr10	94575955	94576393	439	*	7.08351	7.6242	6.20871	1.27715	5.37516e-09
chr10	94909414	94909663	250	*	4.65097	5.27609	3.52333	1.51365	1.1039e-05
chr10	94923304	94923657	354	*	4.57593	5.11063	3.71699	0.902717	0.00333271
chr10	95146621	95146828	208	*	4.35237	4.82691	3.64051	0.658414	0.0273817
chr10	95151089	95151680	592	*	6.11463	6.5801	5.42321	1.0203	4.04323e-06
chr10	95191907	95192318	412	*	5.08472	5.75455	3.7953	1.77114	7.70112e-08
chr10	95236111	95236811	701	*	6.22367	6.70418	5.49812	1.03351	1.27322e-06
chr10	95256202	95256467	266	*	4.19348	4.73104	3.327	0.886623	0.00535891
chr10	95279504	95279846	343	*	4.54722	5.18512	3.37566	1.43919	3.3106e-05
chr10	95291189	95291916	728	*	5.30842	5.91552	4.23992	1.40705	3.69189e-06
chr10	95297628	95298491	864	*	6.41126	6.87737	5.71838	0.97131	3.28534e-06
chr10	95313577	95313927	351	*	4.59081	5.00074	4.016	0.593075	0.0384494
chr10	95322203	95322478	276	*	5.10646	5.51256	4.53919	0.711117	0.0054971
chr10	95371818	95372321	504	*	4.79968	5.49845	3.39188	1.04206	0.00793991
chr10	95677440	95678091	652	*	6.67437	6.99404	6.26307	0.609619	0.00150537
chr10	95680099	95680769	671	*	6.31099	6.65832	5.8526	0.673142	0.00121195
chr10	95817429	95818093	665	*	5.38146	6.03191	4.16501	1.63196	6.90198e-09
chr10	95850584	95850883	300	*	4.15847	4.75619	3.1195	1.14291	0.00147386
chr10	96000948	96001274	327	*	3.85774	4.3777	3.03682	0.69941	0.0310555
chr10	96015812	96016064	253	*	4.08374	4.79896	2.60284	1.78442	1.75273e-05
chr10	96273943	96274664	722	*	5.39047	5.85867	4.69294	0.815982	0.00433016
chr10	96294766	96295004	239	*	3.74854	4.3619	2.65983	1.04826	0.00414854
chr10	96332653	96333611	959	*	7.84613	8.32957	7.1138	1.10513	1.0277e-09
chr10	96374314	96374932	619	*	6.36371	6.90355	5.49116	1.25393	2.15328e-08
chr10	96407952	96408245	294	*	4.68824	5.17176	3.9557	0.782022	0.00695546
chr10	96430199	96430497	299	*	4.30081	4.82691	3.46423	0.936459	0.00326701
chr10	96466019	96466312	294	*	3.88625	4.64152	2.2061	1.80099	6.65011e-05
chr10	96686191	96686427	237	*	3.85902	4.3646	3.07391	0.751744	0.0215714
chr10	96871535	96871813	279	*	4.20646	4.91159	2.77091	1.66128	2.34617e-05
chr10	98744191	98744499	309	*	4.95803	5.49679	4.08839	1.09959	0.000106198
chr10	98831551	98831819	269	*	4.17922	4.65054	3.47464	0.685179	0.024411
chr10	98880077	98880455	379	*	4.51066	5.15253	3.32507	1.55914	1.07119e-05
chr10	98880741	98881080	340	*	5.16199	5.62777	4.46984	0.921937	0.000618377
chr10	98881579	98881827	249	*	3.60909	4.19212	2.61486	0.846109	0.0148898
chr10	98894472	98894792	321	*	4.44776	5.04178	3.42023	1.17055	0.000458105
chr10	99128055	99128371	317	*	5.56508	6.13313	4.61465	1.23278	1.36247e-05
chr10	99130602	99131151	550	*	7.2648	7.64562	6.74594	0.742002	0.000169826
chr10	99133352	99133657	306	*	5.7296	6.18509	5.06015	0.893506	0.000134991
chr10	99181481	99182513	1033	*	6.52526	7.11287	5.51731	1.4575	2.47153e-11
chr10	99270341	99270759	419	*	5.37115	6.06442	3.98678	1.91255	1.71841e-10
chr10	99425326	99425611	286	*	3.78361	4.44215	2.53729	1.19583	0.00218511
chr10	99459756	99460307	552	*	6.69303	7.21748	5.86067	1.21353	4.2132e-08
chr10	99681984	99682268	285	*	4.70734	5.19176	3.97272	0.770202	0.00916124
chr10	99711604	99711929	326	*	5.00983	5.51946	4.21475	0.91516	0.00131249
chr10	99713225	99713610	386	*	4.97714	5.51683	4.10499	0.985405	0.00127332
chr10	100059320	100059600	281	*	3.73187	4.4842	2.06755	1.77624	7.80257e-05
chr10	100159811	100160626	816	*	6.98807	7.42765	6.35274	0.930884	8.23576e-07
chr10	107123476	107123804	329	*	4.92517	5.32288	4.37425	0.697697	0.00995448
chr10	108191219	108191910	692	*	6.84891	7.23645	6.31743	0.794212	3.79681e-05
chr10	109296812	109297434	623	*	5.93523	6.48731	5.02959	1.19029	4.07276e-06
chr10	109965898	109966235	338	*	4.95915	5.3621	4.39807	0.604013	0.0316156
chr10	111103092	111103509	418	*	6.20323	6.7286	5.36855	1.18176	1.61729e-06
chr10	111127304	111127843	540	*	5.66196	6.52459	3.20109	3.13756	8.12962e-21
chr10	111159816	111160097	282	*	6.051	6.55754	5.26351	1.10436	1.29962e-06
chr10	111189190	111189550	361	*	5.52377	5.92679	4.96254	0.685394	0.00513519
chr10	111364994	111365429	436	*	4.90724	5.29614	4.37319	0.632043	0.0191868
chr10	111411585	111411918	334	*	4.76605	5.18631	4.17059	0.66373	0.0166283
chr10	111516214	111516683	470	*	6.11374	6.6548	5.23795	1.27192	2.43585e-07
chr10	111997115	111997396	282	*	4.32814	4.76815	3.6919	0.670307	0.0222168
chr10	112002625	112002934	310	*	4.57822	5.23289	3.34629	1.60427	7.14293e-06
chr10	112139863	112140185	323	*	4.83666	5.34649	4.04111	0.868717	0.00263422
chr10	115328563	115328881	319	*	4.40618	5.03435	3.26818	1.335	0.000240763
chr10	115805942	115806338	397	*	4.93853	5.34004	4.38025	0.59584	0.027782
chr10	116562193	116562623	431	*	5.02248	5.46556	4.37974	0.79255	0.00412108
chr10	116582919	116583190	272	*	5.59648	6.13872	4.71757	1.22796	1.8106e-06
chr10	116924054	116924744	691	*	5.98813	6.46106	5.27993	0.969783	3.20624e-05
chr10	117212455	117212801	347	*	5.48886	5.91376	4.88397	0.829142	0.000605362
chr10	117215496	117216437	942	*	6.70727	7.2192	5.90652	1.18364	5.54836e-09
chr10	117277819	117278256	438	*	4.66985	5.24118	3.71	1.15735	0.000349845
chr10	117281975	117282449	475	*	5.03993	5.56055	4.21737	0.980688	0.000433188
chr10	117284951	117285356	406	*	5.46096	5.95629	4.70061	0.990717	0.00011384
chr10	117288230	117288647	418	*	5.58038	6.21712	4.41285	1.58678	8.56766e-09
chr10	117449762	117450139	378	*	4.66926	5.22538	3.75251	1.10363	0.000795258
chr10	117452197	117452505	309	*	4.14816	4.69317	3.26178	0.767572	0.0169545
chr10	117717675	117717888	214	*	4.28226	4.72231	3.64593	0.680898	0.0200256
chr10	117829555	117830103	549	*	4.98467	5.4543	4.2839	0.872998	0.00169524
chr10	117836388	117836667	280	*	4.37541	4.90872	3.52012	0.918817	0.00321517
chr10	117860326	117861315	990	*	6.48457	7.03924	5.57181	1.36244	9.5415e-11
chr10	117866713	117867155	443	*	4.39626	4.93095	3.53736	0.950717	0.0026561
chr10	117899389	117899870	482	*	6.41412	6.88205	5.7172	0.979493	1.39378e-05
chr10	118052046	118052513	468	*	4.92261	5.41451	4.17044	0.823686	0.00434972
chr10	118085077	118086102	1026	*	6.96459	7.53408	6.01003	1.40629	8.40255e-12
chr10	118097926	118098310	385	*	5.24787	6.05866	3.22359	2.57754	1.02141e-13
chr10	118466622	118466924	303	*	4.23248	4.95939	2.69679	1.83509	1.65688e-05
chr10	118622122	118622443	322	*	4.2783	4.9579	2.95022	1.56255	5.70433e-05
chr10	118709459	118710162	704	*	6.35949	7.12113	4.64441	2.38677	5.94403e-23
chr10	118737060	118737403	344	*	3.83197	4.7024	1.29079	2.49612	1.98971e-06
chr10	118765997	118766353	357	*	5.08254	5.48868	4.51521	0.669094	0.0106919
chr10	118796516	118796980	465	*	4.55472	4.94349	4.0209	0.6067	0.030457
chr10	118804289	118805234	946	*	6.22216	6.71529	5.46704	1.11346	3.8622e-07
chr10	118810819	118811598	780	*	5.29412	5.92591	4.14374	1.60918	2.84604e-08
chr10	118811977	118812481	505	*	4.92481	5.47865	4.01434	1.16976	9.24131e-05
chr10	118819823	118820323	501	*	6.66055	7.23252	5.69885	1.34873	8.93164e-09
chr10	118879030	118879541	512	*	5.14233	5.63684	4.38395	0.842062	0.00369664
chr10	119040227	119040570	344	*	4.54725	5.07899	3.69609	0.968943	0.0013033
chr10	119049994	119050582	589	*	4.62233	5.24543	3.50149	1.41777	1.49586e-05
chr10	120163497	120163873	377	*	4.91513	5.48068	3.97187	1.21675	9.54673e-05
chr10	120220004	120220282	279	*	4.92658	5.34656	4.33168	0.684813	0.0115549
chr10	120384737	120385182	446	*	4.47204	4.97867	3.68434	0.852402	0.00713112
chr10	120665780	120666071	292	*	4.21421	4.68238	3.51674	0.686588	0.0224418
chr10	120674365	120674657	293	*	4.05202	4.83574	2.2074	2.06436	2.31793e-06
chr10	120815340	120815602	263	*	3.82579	4.39224	2.87996	0.857626	0.0106298
chr10	121365787	121366348	562	*	6.90762	7.4921	5.90907	1.50357	6.64291e-14
chr10	121374610	121375161	552	*	6.75312	7.27619	5.9243	1.19166	1.67455e-07
chr10	121375285	121375647	363	*	6.10234	6.61152	5.30839	1.13514	3.50891e-06
chr10	121461348	121462071	724	*	6.62254	7.0405	6.0317	0.869625	3.50016e-05
chr10	121496587	121497102	516	*	5.82067	6.51709	4.42288	1.93819	3.7243e-13
chr10	121506673	121507095	423	*	6.37457	6.852	5.6561	1.06371	2.55595e-07
chr10	121591034	121591446	413	*	6.85253	7.38618	5.99635	1.26219	6.80894e-10
chr10	121596557	121596995	439	*	6.7091	7.09684	6.17722	0.759045	0.000120667
chr10	121904042	121904449	408	*	4.10471	4.78702	2.76573	1.40073	0.000332905
chr10	122562494	122562834	341	*	4.38586	5.00085	3.29184	1.39382	7.31743e-05
chr10	122576497	122577052	556	*	5.55824	6.13588	4.57997	1.2826	3.69923e-06
chr10	122614760	122615101	342	*	4.7518	5.46362	3.28636	1.79798	5.68803e-07
chr10	122747606	122747853	248	*	3.93097	4.51895	2.92186	0.936611	0.00638752
chr10	122774165	122774547	383	*	6.03687	6.51902	5.30752	0.989855	1.31424e-05
chr10	122800353	122800748	396	*	5.6739	6.13828	4.9849	0.944863	0.000121711
chr10	122815058	122815539	482	*	7.07173	7.52823	6.40008	0.984715	7.62579e-07
chr10	122817723	122818002	280	*	4.4166	4.86331	3.76612	0.648117	0.0309855
chr10	123060726	123061297	572	*	7.11534	7.54868	6.49307	0.950096	8.1912e-08
chr10	125271480	125271878	399	*	5.21969	5.80929	4.2057	1.41971	5.3907e-07
chr10	125317371	125317696	326	*	5.99698	6.43408	5.36684	0.859397	0.000168051
chr10	125321468	125321949	482	*	5.75091	6.36001	4.67598	1.55325	5.73713e-10
chr10	125370031	125370549	519	*	6.00038	6.48411	5.26734	1.03911	4.64723e-06
chr10	125735722	125736030	309	*	4.16133	4.84631	2.81143	1.52701	0.00011186
chr10	125748908	125749412	505	*	6.38552	6.95383	5.43433	1.39641	9.2695e-11
chr10	126498750	126499045	296	*	4.85227	5.42781	3.88017	1.12085	0.000307029
chr10	127103720	127103956	237	*	4.35965	4.81142	3.69829	0.658615	0.0253261
chr10	127318073	127318414	342	*	4.61124	5.05503	3.96701	0.711569	0.014052
chr10	127323469	127323827	359	*	4.79173	5.24073	4.13635	0.752553	0.00765706
chr10	127590237	127590580	344	*	5.63887	6.10872	4.9376	0.90015	0.000285737
chr10	127590946	127591520	575	*	6.79654	7.39251	5.76302	1.51231	2.80225e-11
chr10	127594485	127594846	362	*	6.04219	6.54825	5.25591	1.11134	9.67392e-07
chr10	127597341	127597692	352	*	6.39111	6.77257	5.87105	0.70009	0.00163461
chr10	127600218	127600577	360	*	6.40814	6.7294	5.99421	0.615163	0.00362339
chr10	127602970	127603344	375	*	6.20629	6.56839	5.72171	0.700783	0.000808715
chr10	127603715	127604057	343	*	4.89948	5.3189	4.3057	0.645554	0.0204379
chr10	127604542	127605133	592	*	6.77008	7.41369	5.57832	1.70368	3.1915e-10
chr10	127631685	127632280	596	*	6.50702	7.05419	5.6148	1.2555	7.67294e-08
chr10	127642437	127643213	777	*	6.40723	6.73543	5.98166	0.622309	0.0024019
chr10	127893739	127894051	313	*	4.54721	4.96921	3.94821	0.614305	0.0325224
chr10	128258890	128259315	426	*	5.84624	6.36226	5.03525	1.16041	6.48457e-07
chr10	128778980	128779817	838	*	5.54164	5.98369	4.9011	0.886755	0.000309597
chr10	128902406	128902910	505	*	5.42116	5.88739	4.72803	0.940021	0.000186137
chr10	128909517	128910003	487	*	7.85901	8.19612	7.41831	0.640778	0.00189294
chr10	128910557	128910985	429	*	6.2423	6.61029	5.74706	0.715827	0.000675031
chr11	3545963	3546234	272	*	4.11242	4.62236	3.31658	0.782133	0.014234
chr11	3676412	3676780	369	*	4.58894	5.01326	3.98522	0.673112	0.0183607
chr11	3930092	3930392	301	*	4.51873	5.08955	3.56034	1.21087	0.000281594
chr11	4123339	4123803	465	*	4.62274	5.27029	3.41682	1.50453	7.65798e-06
chr11	4176026	4176342	317	*	5.12541	5.82369	3.71973	1.85301	5.05725e-08
chr11	4195571	4196045	475	*	6.48411	7.01953	5.62329	1.24901	5.00904e-09
chr11	4202401	4202726	326	*	4.85722	5.24567	4.324	0.596893	0.03314
chr11	4232561	4233047	487	*	5.78843	6.63253	3.50107	2.92041	1.95066e-17
chr11	4237585	4237861	277	*	3.92851	4.80856	1.28067	2.65444	2.9889e-07
chr11	4240136	4240795	660	*	5.02625	5.7423	3.54153	1.87999	1.9609e-07
chr11	4382376	4382631	256	*	4.4716	4.8806	3.89864	0.591852	0.0364788
chr11	4674631	4674921	291	*	4.54698	5.11391	3.59976	1.12019	0.000626178
chr11	5012332	5012765	434	*	5.33362	5.73042	4.78445	0.674011	0.0124357
chr11	5369137	5369477	341	*	4.71546	5.20064	3.97908	0.838534	0.00422905
chr11	5505821	5506246	426	*	4.63585	5.19977	3.69722	1.23513	0.00012331
chr11	5734891	5735298	408	*	4.97039	5.44247	4.26409	0.837501	0.0028066
chr11	5949534	5950255	722	*	6.37068	6.72935	5.89224	0.64123	0.00323482
chr11	6169215	6169770	556	*	4.98516	5.38285	4.43428	0.651855	0.0158268
chr11	6299505	6299871	367	*	5.08367	5.52294	4.44896	0.829408	0.00270497
chr11	6489309	6489666	358	*	4.36146	4.86254	3.58732	0.769537	0.0147862
chr11	6519682	6519941	260	*	4.38902	4.89042	3.6141	0.823939	0.0064523
chr11	6520817	6521140	324	*	5.4156	5.89798	4.68571	0.975431	0.000231449
chr11	6522737	6523152	416	*	5.72634	6.36385	4.55617	1.6401	4.0029e-10
chr11	6560855	6561260	406	*	4.62467	5.28146	3.38489	1.65233	5.73081e-06
chr11	6562374	6562735	362	*	5.87242	6.34256	5.17049	0.977369	1.53001e-05
chr11	8451387	8451749	363	*	4.65406	5.16657	3.85186	0.917929	0.00257511
chr11	8556972	8557390	419	*	6.29772	6.67127	5.79231	0.694835	0.00137031
chr11	8566440	8566872	433	*	5.99251	6.65799	4.7199	1.79181	2.17519e-11
chr11	8569604	8570070	467	*	5.27499	5.76879	4.5183	1.01313	0.000100009
chr11	8574613	8574948	336	*	4.75012	5.31919	3.79679	1.18435	9.04781e-05
chr11	8575347	8575877	531	*	5.24784	5.87592	4.1102	1.57205	1.62991e-07
chr11	8579821	8580186	366	*	4.58806	5.04715	3.91072	0.744048	0.0121673
chr11	8596941	8597379	439	*	5.02871	5.66243	3.87171	1.5034	8.11789e-07
chr11	8604771	8605207	437	*	5.17011	5.64585	4.45549	0.912644	0.000889045
chr11	8634728	8635020	293	*	4.91329	5.45828	4.02698	1.05221	0.000433613
chr11	8637056	8637429	374	*	6.23218	6.73683	5.44933	1.11842	1.63705e-07
chr11	8688886	8689449	564	*	5.61719	6.20844	4.59813	1.44368	5.0507e-08
chr11	8700886	8701170	285	*	4.30173	4.87441	3.33797	0.963404	0.00381054
chr11	8701449	8701749	301	*	3.5926	4.18505	2.5699	0.799685	0.0196988
chr11	8701884	8702142	259	*	3.81219	4.29797	3.07438	0.654301	0.0352197
chr11	8762224	8762459	236	*	3.92384	4.37383	3.26633	0.639988	0.0359685
chr11	9531690	9532217	528	*	6.33908	6.94	5.2901	1.47606	9.52688e-10
chr11	9534848	9535138	291	*	4.03967	4.49624	3.36785	0.59884	0.0478105
chr11	11513391	11513770	380	*	5.20613	5.72251	4.39425	0.907051	0.00162226
chr11	11547174	11547378	205	*	3.65629	4.24059	2.65826	0.867091	0.0125262
chr11	11553594	11553922	329	*	3.23922	3.98913	1.58769	1.20201	0.00483383
chr11	11555637	11555900	264	*	4.82204	5.25074	4.20936	0.69155	0.0117623
chr11	11558709	11559056	348	*	5.12779	5.83803	3.66951	1.88526	3.9018e-08
chr11	11564246	11565156	911	*	5.92425	6.3356	5.34665	0.780532	0.000482141
chr11	11573708	11574022	315	*	4.21075	4.8496	3.03584	1.41187	0.000135049
chr11	11667355	11668191	837	*	5.65308	6.23518	4.66165	1.39289	6.00452e-08
chr11	11668325	11668662	338	*	3.999	4.66891	2.70924	1.26533	0.00090165
chr11	11690014	11690524	511	*	5.31269	5.82051	4.52208	0.977298	0.000300987
chr11	11716673	11717105	433	*	4.60968	5.18269	3.64496	1.08491	0.000494586
chr11	11730052	11730543	492	*	4.95304	5.53607	3.95883	1.21331	6.58761e-05
chr11	11763150	11763773	624	*	5.93247	6.55497	4.81362	1.59422	4.70549e-11
chr11	11886375	11886717	343	*	3.7148	4.50571	1.82496	2.00389	5.75431e-05
chr11	16932154	16932500	347	*	3.97433	4.56081	2.96978	0.937741	0.00579429
chr11	16956241	16956926	686	*	5.89121	6.47891	4.88297	1.45975	1.28666e-09
chr11	16969690	16970067	378	*	4.73268	5.24907	3.92077	0.917767	0.00158397
chr11	16987800	16988257	458	*	5.00197	5.76489	3.27972	2.18932	3.0745e-10
chr11	17000995	17001247	253	*	5.16501	5.57358	4.59292	0.711591	0.00583834
chr11	17002486	17003089	604	*	6.30807	6.87697	5.3552	1.35025	4.63303e-09
chr11	17004826	17005331	506	*	6.99236	7.6702	5.67133	1.89122	3.95785e-18
chr11	17008532	17008850	319	*	5.52596	6.21509	4.15894	1.93046	8.61029e-11
chr11	17013005	17013236	232	*	4.21398	4.67196	3.53912	0.65584	0.0299012
chr11	18924957	18925295	339	*	5.03238	5.65323	3.91901	1.4311	2.03064e-06
chr11	19992849	19993313	465	*	5.87695	6.4419	4.93536	1.34975	9.91805e-08
chr11	20168997	20169321	325	*	4.40101	4.99073	3.38661	1.14672	0.000551266
chr11	20193116	20193647	532	*	4.30784	4.78224	3.59628	0.632196	0.0362216
chr11	20468657	20469029	373	*	5.19185	5.65946	4.49563	0.822705	0.00230099
chr11	20500573	20500861	289	*	4.55995	5.09508	3.69988	1.03972	0.00111345
chr11	20656765	20657108	344	*	5.79442	6.21792	5.19238	0.784341	0.000618164
chr11	21009592	21009867	276	*	4.29707	4.79231	3.53695	0.753248	0.0177783
chr11	21031844	21032117	274	*	4.588	5.14381	3.67208	1.1051	0.000327239
chr11	21033602	21034539	938	*	6.22388	6.59867	5.71619	0.698526	0.00126415
chr11	21046202	21046602	401	*	5.40421	5.93482	4.55595	1.2001	6.26314e-06
chr11	21223482	21223922	441	*	4.88527	5.71478	2.71984	2.69435	3.06509e-12
chr11	22008141	22008581	441	*	4.63836	5.13214	3.88172	0.923794	0.00246202
chr11	22437497	22437872	376	*	7.2266	7.60007	6.72133	0.753623	2.7237e-05
chr11	22665991	22666382	392	*	4.53757	5.08993	3.63117	1.00034	0.00121103
chr11	22813775	22814367	593	*	5.66044	6.36844	4.21219	1.9431	7.86615e-12
chr11	22842497	22842836	340	*	5.49807	5.99744	4.72804	0.965817	0.000328675
chr11	22850127	22850489	363	*	5.7371	6.08662	5.27489	0.621375	0.00742575
chr11	23217369	23217854	486	*	4.42485	4.97887	3.51387	1.03185	0.00160997
chr11	23695870	23696229	360	*	4.97516	5.46486	4.22818	0.962808	0.000480765
chr11	23805815	23806119	305	*	4.7719	5.41577	3.57923	1.49468	5.02677e-06
chr11	23821727	23821999	273	*	4.14948	4.82333	2.84431	1.51795	0.000105149
chr11	23823367	23823613	247	*	4.09007	4.5553	3.39915	0.665687	0.0274406
chr11	23987714	23988363	650	*	5.2715	5.82614	4.35884	1.20893	8.20492e-06
chr11	24184747	24185376	630	*	6.24874	6.61385	5.75873	0.686855	0.000794872
chr11	26601648	26602180	533	*	5.71747	6.25666	4.84666	1.20769	8.29076e-07
chr11	26640250	26640887	638	*	7.01768	7.51481	6.25301	1.15181	1.94865e-09
chr11	29496988	29497383	396	*	4.63188	5.05884	4.02277	0.690284	0.0181127
chr11	29653909	29654283	375	*	4.48397	4.94687	3.79823	0.746064	0.0119253
chr11	29705311	29705611	301	*	4.46147	4.89156	3.84591	0.66397	0.0216818
chr11	29727960	29728245	286	*	4.91338	5.29398	4.39493	0.63064	0.0177911
chr11	29808540	29809208	669	*	6.97918	7.48994	6.18132	1.18909	1.03244e-08
chr11	29839858	29840193	336	*	4.42026	4.83505	3.83581	0.587222	0.0452312
chr11	29874745	29875140	396	*	5.30144	5.90027	4.25901	1.37847	2.1453e-06
chr11	31736084	31736466	383	*	4.66299	5.37297	3.20588	1.84471	3.72651e-07
chr11	31812139	31812548	410	*	5.29343	5.68444	4.75533	0.692861	0.00556476
chr11	32349609	32349914	306	*	5.29547	5.68733	4.75577	0.695119	0.00672202
chr11	32407902	32408211	310	*	4.42142	5.06574	3.22714	1.34093	0.000283266
chr11	32542691	32543186	496	*	6.01386	6.5954	5.02408	1.43231	1.4766e-08
chr11	32565086	32565648	563	*	7.17394	7.74754	6.20749	1.46284	1.63143e-13
chr11	32580535	32580868	334	*	5.33605	5.81545	4.61305	0.96918	0.000129518
chr11	32615632	32615909	278	*	4.80307	5.26067	4.12903	0.818556	0.00345168
chr11	32619387	32619854	468	*	7.20917	7.72459	6.3997	1.23217	9.71063e-12
chr11	32622427	32622678	252	*	4.34729	5.08183	2.77443	1.77584	1.29112e-05
chr11	32963563	32964177	615	*	5.56125	6.05074	4.81478	0.956833	0.000637511
chr11	33122631	33123302	672	*	5.17497	5.6181	4.53213	0.819256	0.00140107
chr11	34008325	34008584	260	*	4.34385	4.82998	3.60525	0.758583	0.012521
chr11	34031229	34031794	566	*	6.10234	6.71647	5.01111	1.54369	7.65875e-10
chr11	34046806	34047324	519	*	4.94935	5.5635	3.85805	1.33752	1.55355e-05
chr11	34063659	34064491	833	*	6.61694	7.14116	5.78519	1.1886	4.20147e-08
chr11	34072266	34072749	484	*	6.50366	7.00497	5.72891	1.10879	2.06829e-07
chr11	34389326	34389964	639	*	6.35463	6.85857	5.57353	1.10163	6.1268e-07
chr11	34769485	34769774	290	*	4.60257	5.11253	3.8067	0.827862	0.00546178
chr11	34771177	34771588	412	*	5.94563	6.41531	5.24475	0.984884	1.11774e-05
chr11	34773570	34773873	304	*	5.3034	5.84012	4.43916	1.07199	9.33773e-05
chr11	34778265	34778637	373	*	5.8549	6.50171	4.65163	1.66191	2.67716e-09
chr11	34782977	34784067	1091	*	6.45971	6.85269	5.91788	0.757284	0.00086193
chr11	35297395	35297795	401	*	4.98498	5.39121	4.41748	0.701745	0.00879107
chr11	35708509	35708758	250	*	3.66309	4.20883	2.77473	0.772327	0.0206707
chr11	36584608	36584884	277	*	4.15315	4.56839	3.56779	0.59797	0.0431949
chr11	43368381	43368814	434	*	4.40466	4.82749	3.80397	0.596851	0.0380152
chr11	43385058	43386073	1016	*	8.31761	8.66192	7.86446	0.6796	0.000154533
chr11	43411410	43411856	447	*	5.6896	6.12406	5.06499	0.846759	0.000353178
chr11	43653769	43654056	288	*	3.9515	4.42382	3.24466	0.641969	0.0375353
chr11	43656348	43656817	470	*	5.46314	5.94798	4.72753	0.961232	0.000236666
chr11	43693376	43693660	285	*	3.91563	4.44092	3.08111	0.768539	0.015928
chr11	44380741	44381030	290	*	4.00321	4.81059	2.00307	2.14879	3.44832e-06
chr11	44382097	44382694	598	*	5.9149	6.63906	4.39233	2.05185	3.37189e-13
chr11	44529236	44529662	427	*	5.41671	5.97989	4.48013	1.30589	1.13877e-06
chr11	45260403	45260696	294	*	3.99548	4.79645	2.03943	2.10818	6.95585e-06
chr11	45697402	45697716	315	*	3.72759	4.35919	2.57788	1.06559	0.00393984
chr11	45805293	45805578	286	*	3.85802	4.51682	2.61072	1.18471	0.00232299
chr11	45807865	45808377	513	*	5.57657	6.1161	4.70487	1.187	9.02002e-06
chr11	45831529	45832068	540	*	4.64522	5.29488	3.43166	1.48753	1.65337e-05
chr11	46454733	46455066	334	*	5.12945	5.77022	3.9478	1.56803	3.12035e-07
chr11	46461403	46461781	379	*	4.92947	5.55398	3.80384	1.43471	1.26579e-05
chr11	46462036	46462316	281	*	4.11353	4.60879	3.35337	0.799023	0.011605
chr11	46480420	46480975	556	*	6.12093	6.58169	5.43992	0.95754	4.01818e-05
chr11	48787779	48788160	382	*	5.60353	6.12045	4.79031	1.1568	6.99609e-06
chr11	48900761	48901399	639	*	4.6789	5.26939	3.6622	1.23051	9.06019e-05
chr11	48902030	48902386	357	*	4.98403	5.56836	3.98593	1.32967	1.21096e-05
chr11	49237663	49237988	326	*	5.39631	5.90657	4.59967	1.03064	6.92977e-05
chr11	49764576	49764999	424	*	4.77574	5.16802	4.23526	0.636639	0.022631
chr11	50038851	50039087	237	*	4.01435	4.5161	3.23857	0.703872	0.0252488
chr11	50073900	50074281	382	*	4.67529	5.15486	3.95191	0.840347	0.00574819
chr11	50154246	50154551	306	*	4.80079	5.51979	3.30245	1.98005	3.2612e-08
chr11	50212996	50213367	372	*	6.70954	7.07627	6.21661	0.714164	0.000675773
chr11	50238421	50238757	337	*	6.21205	6.61454	5.65186	0.796911	0.000310536
chr11	50240243	50240570	328	*	5.76385	6.23433	5.06115	0.936672	0.000221601
chr11	50243859	50244126	268	*	4.79546	5.24979	4.12856	0.722895	0.0125897
chr11	50345553	50345857	305	*	4.14649	4.80554	2.89823	1.44387	0.000175879
chr11	51328490	51328926	437	*	4.90227	5.41114	4.10906	0.991313	0.000726803
chr11	51349714	51350034	321	*	4.47178	4.88836	3.88372	0.639055	0.028978
chr11	51594729	51595193	465	*	5.11337	5.53848	4.50804	0.736539	0.00497364
chr11	51921429	51921708	280	*	5.06091	5.66008	4.01742	1.37159	1.18391e-05
chr11	51925631	51925960	330	*	5.53197	6.09569	4.59389	1.22525	2.46338e-05
chr11	51927122	51927575	454	*	6.39411	6.9928	5.35213	1.47656	2.29552e-10
chr11	51931761	51932135	375	*	5.72834	6.35173	4.6065	1.52036	1.14354e-08
chr11	51938743	51939083	341	*	4.32227	4.7911	3.62331	0.684177	0.024847
chr11	52766461	52766713	253	*	4.10356	4.60049	3.33938	0.734002	0.0194288
chr11	53184711	53185122	412	*	4.92925	5.35896	4.3145	0.714306	0.00995546
chr11	53233431	53233911	481	*	5.18935	5.58743	4.63772	0.677342	0.00947221
chr11	53748648	53749008	361	*	4.11436	4.62838	3.30838	0.805796	0.0121869
chr11	53763389	53764227	839	*	8.16941	8.57675	7.59973	0.77999	0.000637766
chr11	53793989	53794350	362	*	4.80992	5.36053	3.90833	1.10416	0.000162058
chr11	53794823	53795581	759	*	6.17375	6.62527	5.51295	0.950548	5.06258e-06
chr11	53796669	53797086	418	*	5.21682	5.57693	4.7358	0.619493	0.0175507
chr11	53821580	53821879	300	*	4.48285	4.99087	3.69175	0.893858	0.00311638
chr11	54067864	54068667	804	*	5.5144	5.93297	4.92234	0.779586	0.0011523
chr11	54068875	54069166	292	*	4.22415	4.66594	3.58414	0.640876	0.0289621
chr11	54155885	54156313	429	*	6.27392	6.71291	5.63982	0.841506	0.000248514
chr11	54160906	54161178	273	*	4.11043	4.65488	3.22558	0.973253	0.00334283
chr11	54801828	54802151	324	*	5.46994	6.0131	4.58853	1.1995	1.1158e-05
chr11	54884436	54884821	386	*	3.96615	4.70866	2.35319	1.83099	4.35406e-05
chr11	54884862	54885373	512	*	5.31506	5.96944	4.08419	1.69487	9.38636e-08
chr11	54921651	54922116	466	*	4.45744	4.92792	3.75477	0.717565	0.0153025
chr11	55106625	55107135	511	*	4.97422	5.45418	4.24992	0.879282	0.00200345
chr11	55113391	55113917	527	*	6.52915	7.14606	5.42884	1.6028	1.08369e-13
chr11	55154572	55155383	812	*	5.62873	6.11903	4.88032	1.0644	9.31333e-06
chr11	55208213	55208677	465	*	6.93501	7.48934	6.02317	1.3725	6.63385e-12
chr11	55209701	55209959	259	*	5.12292	5.5877	4.433	0.81798	0.00238935
chr11	55397127	55397796	670	*	4.59035	5.04028	3.93295	0.681821	0.0251979
chr11	55432962	55433446	485	*	6.48394	6.96625	5.75423	1.02326	1.16186e-06
chr11	55449354	55449890	537	*	5.63175	6.04523	5.04987	0.770608	0.000922224
chr11	57524621	57525001	381	*	5.70082	6.11528	5.11701	0.696027	0.00689959
chr11	57644250	57644851	602	*	6.93754	7.48399	6.0473	1.33907	1.7638e-11
chr11	58092634	58093272	639	*	5.05859	5.54328	4.32335	0.91302	0.000861489
chr11	58183719	58183968	250	*	3.84335	4.34669	3.06372	0.695973	0.0280335
chr11	58210957	58211512	556	*	5.11416	5.6257	4.31438	1.01974	0.000284703
chr11	58214666	58215115	450	*	6.41597	6.83122	5.8306	0.853393	2.57145e-05
chr11	58224339	58224684	346	*	5.39909	5.93405	4.53946	1.08067	0.000131591
chr11	58965112	58965423	312	*	4.3938	4.90105	3.60459	0.875462	0.00379226
chr11	59226872	59227138	267	*	5.40647	5.85114	4.76033	0.851242	0.00058388
chr11	59518236	59518555	320	*	4.78045	5.3897	3.70504	1.4212	1.157e-05
chr11	59526722	59527006	285	*	4.63044	5.16402	3.77444	1.06234	0.000718531
chr11	59538343	59538834	492	*	5.96044	6.35746	5.41083	0.74305	0.00240531
chr11	59541378	59541682	305	*	4.84888	5.45747	3.77559	1.38035	2.10325e-05
chr11	59542410	59542838	429	*	5.59197	6.03957	4.93958	0.919306	0.000156216
chr11	59554591	59555007	417	*	4.33928	5.00739	3.05653	1.50934	6.35187e-05
chr11	59819398	59819728	331	*	4.64662	5.14589	3.87682	0.898651	0.0020175
chr11	60185794	60186271	478	*	6.21175	6.53392	5.79631	0.599809	0.00561671
chr11	60192501	60192840	340	*	5.02149	5.61391	3.99886	1.39585	8.48816e-06
chr11	60210281	60210768	488	*	7.79849	8.12564	7.37471	0.589999	0.00971314
chr11	60761737	60762100	364	*	5.55183	5.97734	4.9457	0.841533	0.000815597
chr11	60769403	60769819	417	*	5.06688	5.6746	3.99635	1.34425	2.8104e-05
chr11	60837883	60838371	489	*	4.77875	5.25383	4.06565	0.836691	0.00391503
chr11	60962701	60963093	393	*	5.23511	5.64488	4.66063	0.734643	0.00427706
chr11	60975791	60976102	312	*	4.05389	4.72631	2.75437	1.48167	0.000142352
chr11	60979939	60980185	247	*	3.85892	4.39295	3.00175	0.682178	0.0329988
chr11	61108925	61109268	344	*	4.71887	5.10395	4.19204	0.602833	0.0265421
chr11	61142324	61142586	263	*	4.21796	4.83676	3.11139	1.30978	0.000326605
chr11	61160113	61160638	526	*	4.46652	4.94217	3.75211	0.709529	0.016671
chr11	61642189	61642495	307	*	4.29415	4.76784	3.58421	0.718025	0.0198176
chr11	61728003	61728654	652	*	6.27388	6.68292	5.70082	0.817547	8.40791e-05
chr11	61743753	61744274	522	*	6.3875	6.75943	5.88506	0.696058	0.00191901
chr11	61749220	61749605	386	*	5.70597	6.18194	4.99084	0.942472	0.000103234
chr11	61750142	61750448	307	*	4.26124	4.89527	3.10318	1.26967	0.000373771
chr11	61793369	61793782	414	*	5.55916	6.04457	4.82225	0.99933	5.203e-05
chr11	61861760	61862185	426	*	5.29012	5.73903	4.63492	0.819416	0.0014549
chr11	62019896	62020203	308	*	4.68334	5.1161	4.06225	0.727671	0.0103761
chr11	62103515	62103827	313	*	4.8158	5.26932	4.15063	0.740131	0.0085197
chr11	62221136	62221451	316	*	5.307	5.68093	4.80089	0.607024	0.014662
chr11	62749546	62749837	292	*	3.15671	3.84543	1.79139	0.952033	0.0120377
chr11	62997551	62998253	703	*	6.41792	6.92209	5.63627	1.13924	3.28129e-08
chr11	63014699	63015287	589	*	5.01164	5.44698	4.38518	0.775125	0.00336886
chr11	63020497	63021064	568	*	6.04557	6.42626	5.52693	0.667152	0.00412894
chr11	63045837	63046153	317	*	4.92845	5.55334	3.80158	1.43507	5.99296e-06
chr11	63046396	63046796	401	*	5.835	6.52619	4.45937	1.49078	0.000251171
chr11	63051022	63051460	439	*	6.56373	7.13374	5.60768	1.42196	1.7638e-11
chr11	63059948	63060280	333	*	4.31908	4.73352	3.7353	0.591835	0.0398656
chr11	63091094	63091377	284	*	4.25367	4.66957	3.667	0.593052	0.0427624
chr11	63131356	63131615	260	*	5.7608	6.28276	4.93482	1.09723	2.71868e-05
chr11	63151657	63152209	553	*	5.09742	5.72377	3.96561	1.58964	1.69884e-07
chr11	63230791	63231100	310	*	3.82163	4.39873	2.84495	0.797518	0.0170654
chr11	63898571	63899099	529	*	4.90116	5.41897	4.08569	0.94322	0.000941762
chr11	63906478	63907188	711	*	5.47502	5.93064	4.80532	0.880933	0.000280558
chr11	64610800	64611054	255	*	4.05375	4.51864	3.36358	0.641099	0.0329263
chr11	65675711	65675948	238	*	3.96768	4.48879	3.14387	0.791481	0.0141485
chr11	67160158	67160513	356	*	3.97587	4.6047	2.83567	1.1122	0.00253336
chr11	67526481	67526976	496	*	6.67467	7.00806	6.24032	0.650348	0.00111581
chr11	68407272	68407887	616	*	4.64016	5.26393	3.51706	1.35196	0.000138502
chr11	68417751	68418144	394	*	5.08848	5.43802	4.62622	0.592464	0.0221385
chr11	68441028	68441327	300	*	3.9123	4.49914	2.90665	0.92967	0.00734813
chr11	68458021	68458422	402	*	4.82856	5.35749	3.98466	0.961569	0.00138603
chr11	68467933	68468486	554	*	5.22839	5.62588	4.6779	0.667408	0.0106744
chr11	68474620	68474937	318	*	5.56271	5.96482	5.00326	0.732989	0.00195251
chr11	68502817	68503202	386	*	4.98871	5.52983	4.11276	1.12931	6.63111e-05
chr11	68655523	68655930	408	*	6.07123	6.5443	5.36268	0.915006	0.000545053
chr11	68706509	68707271	763	*	5.67297	6.06959	5.12415	0.737542	0.00175319
chr11	68863586	68864131	546	*	4.41904	5.0966	3.09916	1.48287	0.000111776
chr11	68871730	68872138	409	*	4.845	5.52635	3.50989	1.81811	2.42653e-07
chr11	69078882	69079238	357	*	4.85503	5.40706	3.94953	1.12681	0.000187027
chr11	69429398	69429772	375	*	4.35688	4.97315	3.25866	1.35171	0.000149179
chr11	69585908	69586193	286	*	4.93081	5.54045	3.85413	1.33627	1.5517e-05
chr11	69665947	69666494	548	*	7.42064	7.80748	6.89049	0.801107	2.31315e-05
chr11	69692292	69692554	263	*	4.50255	5.14123	3.32824	1.43204	6.11437e-05
chr11	70079955	70080253	299	*	4.08716	4.61025	3.25831	0.76751	0.0159207
chr11	70092029	70092410	382	*	5.15256	5.70661	4.24152	1.17497	6.80332e-05
chr11	70280500	70280790	291	*	4.48146	4.96601	3.74655	0.738033	0.0128587
chr11	70289331	70289673	343	*	4.64571	5.16936	3.81542	0.975559	0.00102136
chr11	70374336	70374689	354	*	4.87238	5.44232	3.91654	1.17611	0.000121269
chr11	70376122	70376552	431	*	5.48129	6.1871	4.04274	1.96258	3.50583e-12
chr11	70389540	70389793	254	*	3.78739	4.33084	2.9052	0.860715	0.0116075
chr11	70441942	70442277	336	*	4.92854	5.4391	4.13119	1.00994	0.000408591
chr11	70446706	70447074	369	*	5.53193	5.93471	4.97117	0.684789	0.00524831
chr11	70459341	70460075	735	*	4.82344	5.37227	3.9267	1.17284	0.000110374
chr11	70489164	70490074	911	*	6.3467	6.82643	5.62293	1.03308	6.72523e-07
chr11	70528727	70528938	212	*	3.87227	4.60875	2.2897	1.82166	4.33466e-05
chr11	70539694	70540571	878	*	7.93657	8.24492	7.54387	0.581876	0.00338982
chr11	70679899	70680307	409	*	6.17484	6.70029	5.33993	1.16632	9.29614e-07
chr11	70720530	70720923	394	*	5.10287	5.70778	4.04134	1.38678	4.96974e-06
chr11	70803706	70804105	400	*	4.41087	4.93599	3.57683	0.976466	0.00198353
chr11	70812444	70812700	257	*	4.26567	4.8621	3.23071	1.15541	0.000765168
chr11	71144674	71145067	394	*	5.32983	5.82674	4.5657	0.974206	0.000122412
chr11	71230654	71231145	492	*	6.11972	6.68921	5.16518	1.3868	5.06857e-09
chr11	71251290	71251797	508	*	7.00588	7.61389	5.93445	1.56241	9.30228e-14
chr11	71285140	71285619	480	*	5.6162	6.11474	4.84816	1.02702	3.50187e-05
chr11	71817419	71817760	342	*	4.57459	5.28468	3.11693	1.8013	2.39055e-06
chr11	71855090	71855560	471	*	5.53839	6.04029	4.76225	1.08437	1.75039e-05
chr11	71863191	71863516	326	*	4.51351	4.94655	3.89184	0.700611	0.0139125
chr11	72301300	72302031	732	*	6.69051	7.0226	6.25838	0.641749	0.00138535
chr11	72457991	72458437	447	*	5.75071	6.15478	5.18742	0.753088	0.00222777
chr11	72469176	72469644	469	*	6.85995	7.27888	6.26715	0.881547	1.26847e-05
chr11	72538126	72538515	390	*	5.50603	6.05933	4.59708	1.26083	1.3352e-06
chr11	72752052	72752314	263	*	4.09693	4.51671	3.50242	0.580869	0.0474745
chr11	72782125	72782469	345	*	4.92615	5.42986	4.14559	0.949932	0.00106537
chr11	72953800	72954176	377	*	4.54861	5.05291	3.7666	0.838101	0.00521513
chr11	73024586	73024805	220	*	5.3292	5.71372	4.8034	0.651784	0.010172
chr11	73092918	73093311	394	*	5.31286	5.79587	4.58151	0.910565	0.000804802
chr11	73108188	73108796	609	*	5.77863	6.16759	5.24444	0.728597	0.00112932
chr11	74493263	74493793	531	*	4.90302	5.2949	4.36327	0.651073	0.0228542
chr11	74572756	74573040	285	*	5.38265	5.8626	4.65838	0.926404	0.000388856
chr11	74647961	74648294	334	*	5.54743	6.09968	4.64135	1.25313	1.14161e-06
chr11	75137088	75137461	374	*	5.33514	5.79534	4.65539	0.89922	0.000535485
chr11	75153208	75153551	344	*	5.51772	5.9401	4.91796	0.801248	0.000919803
chr11	75154326	75154625	300	*	4.64096	5.00496	4.15295	0.582056	0.0338047
chr11	75209384	75209804	421	*	6.24037	6.69965	5.56263	0.951711	1.29729e-05
chr11	75220840	75221450	611	*	4.95936	5.46484	4.17448	0.993595	0.000667215
chr11	75301131	75301538	408	*	4.5858	5.04336	3.91184	0.762703	0.00833854
chr11	75415042	75415539	498	*	6.38143	6.78175	5.82546	0.815311	8.84148e-05
chr11	75429069	75429368	300	*	5.57595	6.06535	4.82967	1.04883	2.19018e-05
chr11	75549872	75550234	363	*	5.81263	6.47967	4.53398	1.80684	3.32387e-11
chr11	75571199	75571687	489	*	6.26753	6.78659	5.44889	1.20288	1.80233e-07
chr11	75594471	75594862	392	*	5.31598	5.715	4.76255	0.68518	0.00573444
chr11	75636615	75636893	279	*	4.73155	5.24432	3.92869	1.00529	0.000536189
chr11	75653744	75654400	657	*	7.46401	7.8196	6.99106	0.698226	0.000648857
chr11	75935810	75936173	364	*	4.64471	5.07536	4.028	0.731725	0.0109214
chr11	76458797	76459071	275	*	4.51439	5.17085	3.27579	1.59454	6.70349e-06
chr11	76479675	76480140	466	*	6.04225	6.6607	4.93685	1.60658	1.58174e-08
chr11	76482219	76482512	294	*	5.47109	5.83717	4.97932	0.647925	0.00681633
chr11	76587267	76587783	517	*	5.86054	6.5218	4.60395	1.7861	1.16236e-12
chr11	76587954	76588419	466	*	6.13747	6.65138	5.33175	1.13949	1.24715e-06
chr11	76628688	76629003	316	*	4.53163	4.97756	3.88282	0.70532	0.0132542
chr11	76889538	76889780	243	*	2.88408	3.7614	0.267413	1.4874	0.00170778
chr11	77239730	77239979	250	*	3.6722	4.40524	2.10668	1.70422	0.000156791
chr11	77371153	77371523	371	*	4.71401	5.19767	3.98117	0.889956	0.00208457
chr11	77372241	77372567	327	*	5.06945	5.64785	4.08895	1.32917	6.94821e-06
chr11	77386125	77386764	640	*	6.31239	6.84359	5.46259	1.23282	8.75998e-08
chr11	77409908	77410235	328	*	4.40094	4.88512	3.66689	0.812872	0.00816054
chr11	77411330	77411662	333	*	4.77821	5.24346	4.08725	0.842179	0.00285271
chr11	77442564	77443096	533	*	5.49232	5.89331	4.93504	0.747562	0.00227622
chr11	77467128	77467486	359	*	6.07547	6.43182	5.60116	0.668692	0.00242776
chr11	77520683	77520971	289	*	4.59461	5.1099	3.78547	0.948498	0.00180252
chr11	78213144	78213396	253	*	4.50898	4.9716	3.82388	0.758131	0.011018
chr11	78464368	78464638	271	*	4.61491	5.15053	3.75354	1.02867	0.000715465
chr11	78600079	78600438	360	*	5.27985	5.6325	4.81212	0.585709	0.0217549
chr11	78864605	78865121	517	*	4.12194	4.65218	3.27468	0.797743	0.0139698
chr11	78982670	78983310	641	*	5.9337	6.58675	4.70771	1.71279	5.90518e-11
chr11	78984716	78985231	516	*	6.8185	7.28295	6.12932	1.00775	2.11923e-06
chr11	79023401	79023761	361	*	5.1612	5.53534	4.65471	0.59546	0.0268301
chr11	79076460	79076874	415	*	4.87458	5.30108	4.26643	0.761275	0.00523243
chr11	79088087	79088309	223	*	3.88901	4.52633	2.7195	0.939751	0.00955454
chr11	79118814	79119309	496	*	5.6721	6.12723	5.00343	0.919134	7.32458e-05
chr11	79278537	79279200	664	*	5.93429	6.42945	5.17438	1.11526	1.21445e-06
chr11	79286457	79286860	404	*	4.36126	4.91207	3.45912	0.963237	0.00350133
chr11	79287461	79287893	433	*	5.1637	5.67653	4.36071	1.03881	0.000160213
chr11	79306507	79307483	977	*	6.46703	6.86084	5.9236	0.777397	0.00020152
chr11	79528016	79528423	408	*	5.85458	6.34217	5.11256	1.02486	2.01181e-05
chr11	79623087	79623454	368	*	4.57415	5.19617	3.45688	1.3265	0.000232869
chr11	79640942	79641379	438	*	4.11668	4.66452	3.22265	0.908134	0.00586281
chr11	80145879	80146365	487	*	5.35278	5.91275	4.42523	1.22058	5.04438e-06
chr11	80153800	80154420	621	*	7.12093	7.52706	6.55361	0.864597	2.47295e-06
chr11	80168327	80168918	592	*	6.05328	6.56705	5.24791	1.16389	3.43003e-07
chr11	80169632	80170004	373	*	5.41797	6.01764	4.37292	1.43897	1.41293e-07
chr11	80171875	80172227	353	*	5.01684	5.69963	3.6759	1.79514	2.03986e-07
chr11	80177153	80177900	748	*	6.29477	6.75889	5.60634	1.01898	2.52063e-06
chr11	80489244	80490191	948	*	7.31061	7.66146	6.84604	0.675105	0.00138303
chr11	80522930	80523202	273	*	4.47843	4.94212	3.79096	0.761878	0.0100457
chr11	80974598	80975055	458	*	4.66205	5.14926	3.9209	0.696334	0.0236619
chr11	81973735	81973974	240	*	4.37905	4.81953	3.74183	0.651094	0.0270443
chr11	82004700	82005225	526	*	5.20538	5.84756	4.01871	1.6124	6.30616e-08
chr11	82006759	82007272	514	*	4.74741	5.30925	3.81463	1.10022	0.000596689
chr11	82101042	82102114	1073	*	6.39408	7.08113	5.03566	1.86777	4.18426e-13
chr11	82183302	82183854	553	*	4.35297	4.81197	3.67584	0.65466	0.027196
chr11	82951926	82952207	282	*	4.2484	4.744	3.4874	0.756129	0.0153851
chr11	82952390	82953043	654	*	5.20364	5.97005	3.46174	2.25903	3.46614e-12
chr11	83020693	83021135	443	*	4.64739	5.04492	4.09684	0.622165	0.0247273
chr11	83540984	83541512	529	*	5.26906	5.86675	4.23019	1.45498	5.04917e-07
chr11	83544268	83544693	426	*	5.40393	5.99625	4.38163	1.44356	1.00022e-07
chr11	83550183	83550703	521	*	4.68165	5.2314	3.78239	1.13412	0.00031594
chr11	83572247	83572598	352	*	4.88523	5.33049	4.23787	0.787604	0.00568032
chr11	83578337	83578694	358	*	4.52415	5.06617	3.6458	0.925823	0.00360032
chr11	83592901	83593169	269	*	3.82876	4.58294	2.15456	1.70902	0.000113641
chr11	83595755	83596049	295	*	4.50794	4.9888	3.7816	0.714936	0.0176505
chr11	83616546	83616956	411	*	4.6654	5.35874	3.28074	1.73549	1.67062e-06
chr11	83628593	83629128	536	*	4.91142	5.72366	2.87676	1.90321	0.00013868
chr11	83640126	83640599	474	*	5.65916	6.41925	3.95269	2.29091	3.49645e-14
chr11	83649113	83649894	782	*	6.38945	7.22256	4.195	2.8367	6.60217e-25
chr11	83662220	83662726	507	*	4.85043	5.57188	3.34061	1.94135	1.67787e-07
chr11	83663658	83663872	215	*	3.46944	4.23273	1.74514	1.50571	0.000894604
chr11	83737265	83737626	362	*	4.40185	5.02465	3.282	1.27719	0.000242703
chr11	83834234	83834602	369	*	4.96512	5.61487	3.75121	1.61553	5.48578e-07
chr11	83969155	83969417	263	*	4.37976	4.98681	3.31141	1.23313	0.000254005
chr11	84198038	84198421	384	*	5.81885	6.22064	5.26002	0.75479	0.00116995
chr11	84351338	84351614	277	*	3.77859	4.32552	2.88702	0.845875	0.0118164
chr11	84522618	84522992	375	*	4.25487	4.68952	3.62989	0.594157	0.0429893
chr11	84554887	84555190	304	*	3.69351	4.29586	2.64005	1.04116	0.00433839
chr11	84597564	84597953	390	*	5.12498	5.74074	4.02845	1.43085	1.04021e-06
chr11	84612977	84613372	396	*	4.45952	4.91354	3.79328	0.64725	0.03054
chr11	85323886	85324264	379	*	5.34945	5.83753	4.60626	0.971761	0.000164051
chr11	85713495	85713874	380	*	4.80343	5.23904	4.17643	0.786369	0.00428878
chr11	86577220	86577623	404	*	6.14399	6.69727	5.23507	1.32889	1.74267e-09
chr11	86578845	86579317	473	*	6.06708	6.6192	5.16132	1.32353	1.88457e-07
chr11	86586811	86587425	615	*	5.84818	6.18234	5.41254	0.604685	0.0105898
chr11	86624344	86624664	321	*	3.94875	4.5686	2.83873	1.16865	0.00201774
chr11	86724012	86724298	287	*	4.10583	4.76006	2.8755	1.32114	0.000470592
chr11	87019476	87019832	357	*	4.9746	5.41828	4.33057	0.749167	0.0070942
chr11	87039346	87039724	379	*	4.5891	5.04179	3.92576	0.740067	0.0105273
chr11	87527414	87527661	248	*	3.63757	4.2061	2.68577	0.777866	0.0212452
chr11	87748743	87749011	269	*	4.52573	5.06124	3.66467	1.0687	0.000822473
chr11	87749203	87749882	680	*	6.85464	7.45503	5.80734	1.5442	1.66673e-13
chr11	87755340	87755702	363	*	5.90272	6.58562	4.56132	1.92837	2.85133e-13
chr11	87756524	87756810	287	*	5.47721	6.00525	4.63563	1.08542	3.7333e-05
chr11	88107332	88107758	427	*	5.44494	5.83672	4.90539	0.675841	0.00605685
chr11	88235195	88235659	465	*	5.32925	5.78209	4.66559	0.877671	0.00108066
chr11	88946191	88946480	290	*	4.07854	4.59751	3.26015	0.833026	0.010055
chr11	88999040	88999702	663	*	6.79109	7.11298	6.37611	0.601209	0.00533998
chr11	89024151	89024693	543	*	5.67026	6.37794	4.22343	1.96951	5.83947e-10
chr11	89076234	89076653	420	*	5.66456	6.20634	4.78687	1.27138	2.49663e-07
chr11	90002573	90003106	534	*	6.26325	6.72901	5.57115	0.982018	7.46271e-06
chr11	90029418	90029727	310	*	4.40535	4.9205	3.59656	0.93528	0.00252993
chr11	90057131	90057552	422	*	5.58644	6.07567	4.84057	0.979312	0.000118346
chr11	90071757	90072320	564	*	5.8232	6.52656	4.39543	1.95308	1.07955e-10
chr11	90224849	90225704	856	*	5.7388	6.36553	4.60572	1.65751	2.0248e-10
chr11	90241058	90241310	253	*	4.15659	4.70575	3.25896	0.866559	0.00806878
chr11	90492135	90492448	314	*	4.26112	4.7585	3.49587	0.792047	0.0114652
chr11	93821517	93822136	620	*	5.77472	6.11419	5.32996	0.590339	0.0131331
chr11	94370775	94371122	348	*	4.31769	4.92562	3.24649	1.30858	0.00027696
chr11	94386129	94386762	634	*	6.8641	7.43895	5.89403	1.42366	9.05537e-12
chr11	94563838	94564938	1101	*	6.11861	6.6502	5.26782	1.20608	4.81452e-06
chr11	94589389	94589958	570	*	5.29259	6.0089	3.80668	1.85416	2.00561e-08
chr11	94601278	94602345	1068	*	6.63154	6.93684	6.2438	0.581312	0.00405044
chr11	94687224	94687514	291	*	3.47256	4.11025	2.30173	0.83864	0.0183784
chr11	94752973	94753315	343	*	4.57455	5.20061	3.44371	1.44916	2.12637e-05
chr11	94760899	94761193	295	*	4.18187	4.71649	3.32313	0.910522	0.00482047
chr11	95250135	95250558	424	*	4.25163	4.81894	3.3033	0.991137	0.00247663
chr11	95258526	95258857	332	*	5.22284	5.70145	4.50164	0.954963	0.000321358
chr11	95259063	95259868	806	*	7.49187	7.83797	7.03562	0.695289	0.000176733
chr11	95291952	95292371	420	*	5.17317	5.79712	4.04944	1.55354	1.85704e-07
chr11	95293064	95293655	592	*	5.60529	6.13502	4.75934	1.18346	1.85594e-06
chr11	95688482	95688773	292	*	4.79779	5.25192	4.13131	0.720396	0.0113485
chr11	95737777	95738197	421	*	5.38206	5.74124	4.90274	0.601382	0.0151836
chr11	95749687	95749984	298	*	5.1195	5.58061	4.43773	0.781356	0.00380385
chr11	95834002	95834755	754	*	7.64776	8.20703	6.7222	1.36027	5.31842e-11
chr11	95835244	95835668	425	*	6.14576	6.7908	4.94886	1.72461	6.19646e-12
chr11	95838526	95838839	314	*	5.93968	6.60918	4.65155	1.7753	1.43722e-11
chr11	95842067	95842696	630	*	6.31785	6.71527	5.76749	0.769737	0.000343104
chr11	95842987	95843307	321	*	4.97629	5.53244	4.05942	1.16339	7.37254e-05
chr11	96765655	96765996	342	*	5.3527	5.81827	4.66103	0.886818	0.000632964
chr11	96966879	96967154	276	*	5.14859	5.7304	4.158	1.3781	2.14451e-06
chr11	97142104	97142580	477	*	5.30545	5.77834	4.59732	0.964305	0.000144199
chr11	97434934	97435441	508	*	6.43638	6.86814	5.81739	0.923508	1.59597e-05
chr11	97659505	97659944	440	*	5.45587	6.02204	4.51081	1.30673	7.74605e-07
chr11	97718375	97718704	330	*	4.63427	5.07963	3.98667	0.640947	0.0257327
chr11	97728278	97728822	545	*	5.60188	5.96975	5.10686	0.667078	0.00474932
chr11	97829948	97830281	334	*	5.57459	6.00955	4.94893	0.800942	0.00100603
chr11	97956943	97957522	580	*	5.51702	5.88325	5.02497	0.646399	0.00861893
chr11	98816758	98817202	445	*	5.39818	5.90564	4.60846	0.977351	0.000494573
chr11	98918201	98918581	381	*	5.42626	5.77771	4.96066	0.592683	0.015392
chr11	99073806	99074146	341	*	3.97834	4.5552	3.00239	0.931702	0.00602255
chr11	100369832	100370109	278	*	3.82716	4.47545	2.61858	1.27317	0.000988485
chr11	100626616	100627221	606	*	6.8902	7.24763	6.41399	0.7104	0.000182154
chr11	100701390	100701645	256	*	4.79371	5.19377	4.23826	0.662545	0.0152984
chr11	100782292	100782619	328	*	3.6823	4.22045	2.81425	0.665847	0.0403419
chr11	100805494	100805749	256	*	3.98038	4.51618	3.11855	0.788511	0.0151198
chr11	100822374	100822772	399	*	5.44258	6.03282	4.42664	1.42734	5.11102e-07
chr11	100860133	100860789	657	*	6.89861	7.3087	6.32349	0.805156	0.000172728
chr11	101003056	101003402	347	*	4.19445	4.9132	2.69726	1.82574	8.87866e-06
chr11	101046481	101046786	306	*	4.7288	5.21454	3.99111	0.903901	0.00178295
chr11	101543560	101543882	323	*	4.83411	5.21082	4.32288	0.625012	0.0218519
chr11	101777970	101778177	208	*	3.3274	4.13056	1.35647	1.80954	0.000332314
chr11	101869609	101869865	257	*	3.02618	3.95848	0	1.91416	0.000338097
chr11	101870024	101870569	546	*	6.21461	6.6806	5.522	0.991829	3.76701e-06
chr11	101878578	101879100	523	*	4.65757	5.22959	3.69573	1.22135	0.000106322
chr11	101972141	101972443	303	*	5.26157	5.83383	4.29901	1.34546	4.23657e-06
chr11	102429154	102429390	237	*	5.40394	5.87755	4.69416	0.908281	0.000809685
chr11	102432098	102432518	421	*	6.32709	6.84859	5.50229	1.2248	4.8983e-09
chr11	102896982	102897478	497	*	5.69575	6.22634	4.84755	1.18302	2.17287e-06
chr11	102898343	102898855	513	*	6.40081	6.73512	5.9649	0.605437	0.00679707
chr11	102930617	102930938	322	*	3.51522	4.22494	2.05927	1.35265	0.00135716
chr11	102984624	102985080	457	*	4.85369	5.35472	4.07964	0.934869	0.00198453
chr11	103051233	103051830	598	*	7.45052	8.02379	6.48501	1.46316	6.08741e-15
chr11	103094464	103094771	308	*	3.73708	4.28332	2.84739	0.773772	0.0190066
chr11	103175023	103175391	369	*	6.04376	6.47723	5.42123	0.8456	0.000158252
chr11	103177949	103178528	580	*	5.42042	5.98879	4.46908	1.33442	1.00888e-06
chr11	103249549	103249921	373	*	5.68902	6.16783	4.96737	0.900086	0.000510504
chr11	103258241	103258638	398	*	4.40981	4.93558	3.57407	0.928599	0.00336088
chr11	103281761	103282169	409	*	5.47613	6.08859	4.39034	1.53924	8.48397e-09
chr11	103307926	103308265	340	*	4.77824	5.3086	3.93066	1.04055	0.000339531
chr11	103344590	103345313	724	*	6.17643	6.64493	5.4782	0.988382	4.18801e-06
chr11	103346640	103347063	424	*	5.92224	6.33701	5.33779	0.779035	0.00120133
chr11	103383633	103383899	267	*	4.55008	5.00845	3.87434	0.730978	0.0121673
chr11	103688582	103688954	373	*	5.603	6.04681	4.95871	0.857643	0.000615828
chr11	103979397	103979956	560	*	5.82209	6.35096	4.97837	1.16509	6.87783e-07
chr11	103984147	103984528	382	*	5.42526	5.99447	4.47149	1.36242	1.46705e-06
chr11	103992732	103992945	214	*	3.86372	4.36232	3.09554	0.617571	0.0454004
chr11	104001010	104001396	387	*	4.7219	5.20987	3.97898	0.893064	0.00221434
chr11	104367772	104368111	340	*	4.18968	4.65235	3.50448	0.674535	0.0236749
chr11	104424851	104425482	632	*	6.68892	7.04284	6.21894	0.690853	0.00103961
chr11	104596427	104596771	345	*	4.59877	5.02363	3.99397	0.670671	0.0196465
chr11	104647168	104647837	670	*	6.01744	6.45146	5.39374	0.891856	4.68965e-05
chr11	105297613	105297941	329	*	4.03547	4.52198	3.29597	0.617064	0.0444582
chr11	105368876	105369185	310	*	4.68787	5.21807	3.84069	1.00283	0.000750721
chr11	105447691	105448075	385	*	5.13475	5.53168	4.58533	0.632587	0.0141202
chr11	105464602	105464938	337	*	4.88383	5.3492	4.19261	0.798236	0.00469086
chr11	105502353	105502620	268	*	4.86574	5.32493	4.1882	0.81444	0.00360746
chr11	105506324	105506689	366	*	5.10079	5.53113	4.48472	0.754806	0.00428212
chr11	106106187	106106548	362	*	4.66776	5.26078	3.64331	1.26664	0.000120929
chr11	106122675	106123125	451	*	5.58352	5.95526	5.08143	0.666738	0.00437238
chr11	106419406	106420017	612	*	5.26159	5.63029	4.76506	0.610207	0.0175369
chr11	106428092	106428383	292	*	4.26134	4.74474	3.5291	0.747269	0.015357
chr11	106562734	106563071	338	*	5.33835	5.69593	4.86186	0.642123	0.0093577
chr11	106623636	106624011	376	*	5.33289	5.92229	4.31949	1.41967	2.33698e-07
chr11	106752070	106752557	488	*	5.69206	6.30341	4.6099	1.55192	5.29161e-09
chr11	106759115	106759356	242	*	4.26669	4.81739	3.36487	0.8308	0.0100355
chr11	106762161	106762909	749	*	6.12936	6.69429	5.18784	1.34913	3.10187e-09
chr11	107228991	107229344	354	*	5.20408	5.6825	4.48332	0.894745	0.000746524
chr11	107242659	107243062	404	*	4.83658	5.35372	4.02278	0.957501	0.00102465
chr11	107262890	107263293	404	*	5.0108	5.52792	4.19705	0.937694	0.00182434
chr11	107317556	107318257	702	*	6.93862	7.63573	5.53795	1.69303	1.26043e-05
chr11	107327428	107327745	318	*	4.71126	5.18527	4.0006	0.773666	0.00681364
chr11	107402266	107402581	316	*	4.09467	4.63703	3.21542	0.875062	0.00754939
chr11	107451034	107451554	521	*	4.98887	5.62337	3.82916	1.54041	1.09367e-05
chr11	107510905	107511208	304	*	4.87942	5.38105	4.10392	0.928625	0.00100321
chr11	107529279	107529751	473	*	5.22188	5.63333	4.64407	0.721242	0.00507999
chr11	107720388	107720621	234	*	3.44703	4.03714	2.43151	0.816061	0.0190212
chr11	108222603	108223014	412	*	6.37097	6.7889	5.78018	0.830995	8.42077e-05
chr11	108248335	108248733	399	*	5.3319	5.83299	4.55771	1.07392	4.01236e-05
chr11	108350880	108351121	242	*	3.74435	4.28099	2.8803	0.761286	0.0201246
chr11	109348475	109348746	272	*	4.45465	5.04642	3.43403	1.25149	0.000206191
chr11	109369024	109369623	600	*	6.78937	7.40424	5.69571	1.61377	4.36927e-15
chr11	109414848	109415099	252	*	3.88303	4.78676	0.929556	2.73306	3.35344e-07
chr11	109417550	109417854	305	*	4.15677	4.98971	1.96371	2.37954	1.41293e-07
chr11	109419950	109420527	578	*	5.3283	5.97765	4.11584	1.67303	1.29614e-08
chr11	109468110	109468522	413	*	5.58857	6.04779	4.91099	0.887361	0.000272352
chr11	109560738	109561329	592	*	5.56781	5.99296	4.96241	0.81819	0.000582359
chr11	110165802	110166348	547	*	5.58393	6.09299	4.79025	1.0857	8.86587e-06
chr11	110420567	110420826	260	*	3.82386	4.48108	2.58246	1.32805	0.000859371
chr11	110538306	110538537	232	*	3.59728	4.11654	2.77813	0.654221	0.038667
chr11	111088838	111089343	506	*	4.69085	5.53078	2.43961	2.62314	1.11895e-09
chr11	111096634	111097025	392	*	5.10784	5.78988	3.76993	1.80875	4.00086e-09
chr11	111164934	111165541	608	*	4.3952	5.03963	3.20052	1.40821	9.32779e-05
chr11	111210609	111210906	298	*	3.76321	4.23931	3.04777	0.61476	0.046854
chr11	111290609	111290948	340	*	4.08504	4.86959	2.23534	2.01135	5.86741e-06
chr11	111312214	111312573	360	*	4.43957	5.11249	3.13806	1.54196	4.71757e-05
chr11	111442257	111442622	366	*	4.10728	4.97356	1.60948	2.55056	2.48301e-07
chr11	112810469	112810721	253	*	4.27515	4.71498	3.6393	0.600644	0.0456002
chr11	113544233	113544623	391	*	4.4418	4.94732	3.65683	0.877631	0.00388254
chr11	114684530	114685075	546	*	4.67586	5.33631	3.42233	1.62926	5.80309e-06
chr11	114694081	114694325	245	*	4.24043	4.98477	2.61802	2.0671	8.71098e-07
chr11	114879696	114880014	319	*	4.91656	5.49619	3.93242	1.34892	1.18929e-05
chr11	114890012	114890669	658	*	5.59976	6.14551	4.71137	1.19445	4.70814e-06
chr11	114898017	114898447	431	*	5.87998	6.42868	4.9836	1.25818	1.46557e-07
chr11	114907608	114907934	327	*	4.1788	4.96888	2.29422	2.21051	4.01804e-07
chr11	114917197	114917468	272	*	4.52675	5.21355	3.1694	1.62104	7.77668e-06
chr11	114931028	114931389	362	*	5.07412	5.56073	4.33438	0.957144	0.000392553
chr11	114960379	114960675	297	*	3.92703	4.46669	3.05498	0.748982	0.0213503
chr11	114965272	114965782	511	*	5.63356	5.9911	5.15714	0.638873	0.00739012
chr11	114968662	114969187	526	*	6.52011	7.08875	5.56802	1.3643	3.07273e-09
chr11	115001509	115002033	525	*	5.70026	6.20649	4.91355	1.05444	2.08198e-05
chr11	115003973	115004656	684	*	6.45933	7.07776	5.35401	1.58752	2.13345e-12
chr11	115071671	115072308	638	*	5.56827	5.96352	5.02208	0.670252	0.00937957
chr11	115119426	115119790	365	*	4.06349	4.87566	2.02931	2.13948	4.07263e-06
chr11	115133810	115134248	439	*	5.63341	6.14155	4.84202	1.04691	2.32247e-05
chr11	115138840	115139289	450	*	5.22988	6.00625	3.42993	2.2591	3.47261e-11
chr11	115142031	115142347	317	*	3.79668	4.51832	2.28602	1.6441	0.000213997
chr11	115188771	115189011	241	*	5.0044	5.75807	3.3329	2.14024	4.90343e-10
chr11	115189316	115189681	366	*	6.29894	6.8775	5.31795	1.42366	2.10248e-08
chr11	115192188	115192488	301	*	5.36888	5.8806	4.56864	1.09533	2.16851e-05
chr11	115209192	115209660	469	*	5.96375	6.37585	5.38464	0.812656	0.000504816
chr11	115223527	115223869	343	*	5.01992	5.47751	4.34589	0.856555	0.00209483
chr11	115477566	115477987	422	*	4.39686	4.87634	3.67365	0.72977	0.0146097
chr11	115512777	115513051	275	*	5.31477	5.6834	4.81836	0.662297	0.0123228
chr11	115692820	115693283	464	*	5.78673	6.35072	4.84788	1.28159	1.33277e-06
chr11	116093719	116094040	322	*	4.67402	5.11468	4.03641	0.776336	0.00654769
chr11	116110126	116110940	815	*	6.49956	6.89079	5.96107	0.784593	0.000104636
chr11	116418356	116419210	855	*	5.96339	6.31075	5.50494	0.60976	0.00846269
chr11	116424033	116424522	490	*	5.39202	6.01764	4.26268	1.58503	1.8843e-08
chr11	116615697	116616429	733	*	6.07528	6.41937	5.62253	0.622289	0.00692776
chr11	116616847	116617132	286	*	4.85016	5.45424	3.79126	1.44917	1.40314e-05
chr11	116617697	116618045	349	*	5.07558	5.57272	4.31091	0.92088	0.000823409
chr11	116624018	116624490	473	*	5.87216	6.34598	5.16192	0.941641	0.000131073
chr11	116868121	116868497	377	*	5.75285	6.30113	4.85761	1.2517	2.89885e-07
chr11	117086967	117087341	375	*	5.83372	6.43433	4.78574	1.51067	2.40763e-09
chr11	117088475	117088811	337	*	4.93883	5.59895	3.68657	1.63197	2.19292e-07
chr11	117109659	117110004	346	*	4.6053	5.15191	3.71461	1.05785	0.000772889
chr11	117146105	117146672	568	*	5.90588	6.35154	5.25767	0.880267	0.000100102
chr11	117168725	117169020	296	*	5.6278	5.98434	5.15316	0.649727	0.00518182
chr11	117334180	117334424	245	*	4.47827	4.97758	3.7084	0.851988	0.0065049
chr11	117338526	117338833	308	*	4.87127	5.35895	4.12902	0.870723	0.00191819
chr11	117353218	117353487	270	*	4.04119	4.58646	3.15411	0.90716	0.0103271
chr11	117696717	117696932	216	*	4.27707	4.74058	3.58997	0.73255	0.0165245
chr11	117724556	117725184	629	*	5.71912	6.1831	5.03099	0.825632	0.00228892
chr11	117775593	117775908	316	*	5.00539	5.51756	4.20403	0.95134	0.000839219
chr11	117780617	117781011	395	*	5.62326	6.12106	4.85699	1.06897	4.3771e-05
chr11	117781593	117781854	262	*	4.97375	5.5174	4.09102	1.03597	0.00045173
chr11	117792375	117792926	552	*	5.35997	5.86488	4.57649	1.02553	5.43168e-05
chr11	117799233	117799593	361	*	4.22729	4.77486	3.33397	1.00616	0.0022357
chr11	117828914	117829274	361	*	5.75666	6.19474	5.12448	0.889011	0.000127193
chr11	117878281	117879318	1038	*	6.50881	6.94551	5.87952	0.91698	3.90237e-06
chr11	117881003	117881305	303	*	4.27557	4.9722	2.87695	1.70133	8.63843e-06
chr11	117890554	117890837	284	*	4.00222	4.54981	3.10885	0.845608	0.00912203
chr11	117946637	117947136	500	*	4.9643	5.43049	4.27124	0.839218	0.0025163
chr11	117959776	117960400	625	*	6.54501	7.0349	5.79758	1.11817	1.77768e-08
chr11	117991703	117992112	410	*	6.4299	6.98072	5.52774	1.28748	2.04746e-07
chr11	117993556	117993837	282	*	4.83558	5.33392	4.06802	0.855772	0.00318837
chr11	118008448	118009290	843	*	6.27634	6.6764	5.72088	0.80325	0.000145332
chr11	118135323	118135581	259	*	4.13606	4.69617	3.20813	0.832809	0.0103308
chr11	118145742	118146295	554	*	5.55817	5.99734	4.92371	0.842214	0.000773206
chr11	118275042	118275447	406	*	5.2855	5.81418	4.44228	1.11783	6.7013e-05
chr11	118345714	118346052	339	*	4.9498	5.33145	4.42938	0.631659	0.0168109
chr11	118348854	118349255	402	*	5.48853	5.97901	4.73972	0.972719	0.00028186
chr11	118362943	118363583	641	*	6.94509	7.51355	5.99348	1.39267	1.09144e-10
chr11	118372698	118372947	250	*	3.35933	4.19256	1.16396	1.7658	0.000433188
chr11	118459091	118459858	768	*	6.29356	6.76524	5.58818	1.00431	2.62455e-06
chr11	119223451	119223891	441	*	5.66863	6.04983	5.14907	0.67513	0.00435759
chr11	119237845	119238709	865	*	5.71101	6.10932	5.15893	0.778785	0.000581364
chr11	119389827	119391140	1314	*	7.36603	7.76366	6.81527	0.798211	0.000117586
chr11	119615117	119615453	337	*	4.84353	5.45918	3.74733	1.36029	1.45384e-05
chr11	119670982	119671447	466	*	4.56371	5.05934	3.80265	0.828241	0.0059099
chr11	119710817	119711236	420	*	5.48766	5.84641	5.00908	0.597683	0.0173155
chr11	119729410	119729684	275	*	4.34761	4.83941	3.59567	0.80558	0.00734766
chr11	119813875	119814351	477	*	4.93465	5.35412	4.34079	0.748106	0.00680133
chr11	119824930	119825300	371	*	5.23476	5.79247	4.31355	1.18153	2.62721e-05
chr11	119825913	119826175	263	*	3.72383	4.32179	2.68412	0.916845	0.00831643
chr11	119863376	119863910	535	*	6.27467	6.6694	5.72948	0.748611	0.00088379
chr11	119925182	119925609	428	*	6.76251	7.32597	5.82517	1.38614	7.49566e-12
chr11	120041715	120042156	442	*	7.01301	7.33304	6.60112	0.614203	0.0021682
chr11	120071080	120071477	398	*	5.77272	6.31402	4.8963	1.12137	2.63072e-05
chr11	120132696	120133024	329	*	3.86036	4.5344	2.55443	1.39463	0.00046978
chr11	120142505	120143102	598	*	7.47382	7.91401	6.83721	0.925276	6.33647e-06
chr11	120218964	120219314	351	*	5.18366	5.6362	4.52064	0.805062	0.00290142
chr11	120733608	120733918	311	*	4.27549	4.76521	3.52847	0.85969	0.00604906
chr11	120901810	120902069	260	*	4.25463	4.78223	3.41418	0.88246	0.00615325
chr11	120902469	120902802	334	*	5.20613	5.73022	4.37472	1.04715	9.37771e-05
chr11	120938885	120939142	258	*	3.71211	4.29817	2.70884	0.878897	0.0127952
chr11	120957606	120958267	662	*	6.50864	7.08201	5.54284	1.45447	1.13312e-10
chr11	120967119	120967494	376	*	4.83847	5.26293	4.23446	0.718671	0.0104233
chr11	121082276	121082563	288	*	3.85637	4.38089	3.02383	0.749831	0.0221673
chr11	121082916	121083303	388	*	3.86521	4.44752	2.87317	0.914846	0.00942482
chr11	121269802	121270533	732	*	5.63371	6.06734	5.01083	0.793411	0.000811708
chr11	121741444	121741836	393	*	4.8537	5.26474	4.27672	0.707756	0.0108628
chr12	3291063	3291358	296	*	4.09878	4.80497	2.65855	1.64092	7.39783e-05
chr12	3698038	3698322	285	*	4.09643	4.66201	3.15306	0.978878	0.00328738
chr12	3740024	3740380	357	*	4.46972	4.93815	3.77165	0.744116	0.0124009
chr12	3745483	3746087	605	*	4.92461	5.34052	4.3379	0.68187	0.0119026
chr12	3799574	3799998	425	*	5.68245	6.16337	4.95595	0.970497	5.54631e-05
chr12	3868627	3868990	364	*	6.5545	6.91524	6.07235	0.7057	0.000316139
chr12	3872926	3873156	231	*	5.35763	5.85114	4.60165	1.00432	0.000106514
chr12	3894508	3894944	437	*	5.79805	6.15168	5.32857	0.632741	0.0102769
chr12	4211082	4211500	419	*	6.31985	6.86594	5.43057	1.32514	1.29614e-08
chr12	4450562	4450843	282	*	3.83121	4.34444	3.02721	0.633205	0.0425416
chr12	8347770	8348370	601	*	7.51635	7.89171	7.00761	0.762427	1.77721e-05
chr12	8351283	8351647	365	*	5.46718	5.95784	4.71791	0.929764	0.000566304
chr12	8429941	8430174	234	*	5.05485	5.53231	4.33628	0.927253	0.000482666
chr12	8432886	8433257	372	*	5.73156	6.33003	4.69026	1.40944	4.96708e-07
chr12	8434062	8434297	236	*	5.49981	5.9589	4.8225	0.849136	0.000613929
chr12	8519426	8519873	448	*	6.59845	7.26342	5.32777	1.84265	1.48425e-17
chr12	8521267	8521875	609	*	7.80264	8.39752	6.77247	1.54265	1.50745e-15
chr12	8659678	8660142	465	*	5.54667	6.12914	4.55416	1.3364	3.7235e-07
chr12	8667504	8667860	357	*	4.84553	5.3027	4.17244	0.781781	0.00446407
chr12	9114159	9114431	273	*	3.46784	4.23259	1.73534	1.55793	0.000587832
chr12	9897920	9898267	348	*	4.11591	4.75183	2.95126	1.30548	0.000477638
chr12	11277244	11277550	307	*	3.94357	4.44706	3.16354	0.761573	0.0178317
chr12	12147942	12148204	263	*	3.88653	4.49619	2.80979	1.09087	0.00335306
chr12	13498812	13499053	242	*	3.96477	4.53019	3.02185	0.968246	0.00492769
chr12	15357881	15358200	320	*	4.4052	4.99446	3.39226	0.93876	0.00579431
chr12	16580067	16580342	276	*	5.27652	5.73505	4.60043	0.858495	0.00106968
chr12	16584010	16584415	406	*	6.09466	6.55428	5.41615	0.964927	4.87472e-06
chr12	16634083	16634353	271	*	3.43741	4.09253	2.2038	1.01018	0.00734426
chr12	17530893	17531152	260	*	3.69285	4.25852	2.74923	0.830682	0.0141629
chr12	17621401	17621992	592	*	5.56751	5.9039	5.12805	0.589676	0.0182767
chr12	17657549	17658074	526	*	4.99277	5.69405	3.57409	1.78831	4.17515e-08
chr12	17666666	17666976	311	*	5.27867	5.72609	4.62668	0.806901	0.00164661
chr12	17679430	17679964	535	*	5.72417	6.33887	4.63106	1.52354	3.79556e-09
chr12	17682156	17682575	420	*	4.95036	5.77631	2.81304	2.70288	6.66657e-13
chr12	17715700	17716052	353	*	5.15222	5.75019	4.11246	1.30322	1.3649e-05
chr12	17724434	17724891	458	*	4.65676	5.31629	3.40673	1.59736	4.85155e-06
chr12	17750561	17750853	293	*	4.6618	5.19563	3.80514	0.911275	0.00502758
chr12	17773664	17773999	336	*	4.80326	5.30113	4.03686	0.939492	0.00154731
chr12	17774836	17775142	307	*	3.94448	4.43703	3.19075	0.723696	0.0206267
chr12	17777024	17777229	206	*	3.70418	4.29705	2.68019	0.967501	0.00665175
chr12	20815550	20816009	460	*	5.67577	6.08428	5.10377	0.770722	0.00155716
chr12	21171767	21172112	346	*	4.11357	4.59298	3.39056	0.664042	0.0298863
chr12	21287345	21287596	252	*	5.36806	6.03148	4.10331	1.70412	1.08564e-08
chr12	21368407	21368681	275	*	4.86832	5.32046	4.20614	0.799317	0.00487319
chr12	21369081	21369346	266	*	5.52591	6.04244	4.71363	0.983205	0.000561902
chr12	25142294	25142623	330	*	4.80594	5.23332	4.19596	0.598986	0.0346842
chr12	25150712	25151020	309	*	3.94403	4.46932	3.10955	0.689767	0.0284581
chr12	25164727	25165105	379	*	5.53948	5.96139	4.94069	0.777473	0.00155821
chr12	25165694	25166020	327	*	5.26829	5.94211	3.96323	1.80508	3.25793e-09
chr12	25190360	25190799	440	*	5.84404	6.28146	5.21324	0.857211	0.000369701
chr12	25197750	25198183	434	*	4.61919	5.20244	3.62431	1.20347	0.000233777
chr12	25203458	25204019	562	*	5.15347	5.56481	4.57587	0.645757	0.0162159
chr12	25208788	25209296	509	*	6.92875	7.5139	5.92818	1.4795	1.33999e-12
chr12	25213695	25214416	722	*	5.88142	6.68734	3.89142	2.61967	3.9252e-19
chr12	25219988	25220376	389	*	4.16682	4.63428	3.47092	0.696743	0.0239769
chr12	25248800	25249319	520	*	5.62861	5.97746	5.16754	0.618808	0.00777811
chr12	25300974	25301366	393	*	5.15974	5.76002	4.1128	1.34557	1.45139e-05
chr12	25316059	25316301	243	*	3.80894	4.36407	2.89492	0.866364	0.010307
chr12	25319910	25320196	287	*	4.4356	4.94601	3.63861	0.909407	0.00335877
chr12	25329954	25330560	607	*	6.59456	7.15423	5.66788	1.32191	1.59216e-09
chr12	25378109	25378437	329	*	4.0218	4.79938	2.21462	2.0391	7.77668e-06
chr12	25389171	25389594	424	*	4.50625	5.29409	2.63595	1.55835	0.000984687
chr12	25393861	25394080	220	*	3.30307	4.01747	1.82594	1.14931	0.00491267
chr12	25398724	25399074	351	*	4.96011	5.35523	4.41417	0.631847	0.0195193
chr12	25438414	25438686	273	*	3.60496	4.23683	2.45433	0.935982	0.0109056
chr12	25516772	25517104	333	*	4.40803	5.22371	2.34835	2.45384	1.16573e-08
chr12	26456028	26456740	713	*	6.54251	6.92744	6.01594	0.759848	0.00034225
chr12	26459969	26460443	475	*	5.61854	6.14469	4.78185	1.11408	2.54788e-05
chr12	27303194	27303573	380	*	4.75999	5.43943	3.43258	1.68671	1.38703e-06
chr12	27304635	27305309	675	*	4.89297	5.40218	4.09892	0.997776	0.00045699
chr12	28439572	28439966	395	*	3.92949	4.48487	3.01476	0.954292	0.00520052
chr12	28800242	28800686	445	*	4.78478	5.17961	4.23942	0.6083	0.0263058
chr12	29569314	29569676	363	*	4.57082	5.00677	3.94312	0.653347	0.0235054
chr12	31551300	31551619	320	*	3.8236	4.4031	2.83986	0.982364	0.00597761
chr12	31917306	31917773	468	*	6.47424	6.83777	5.98709	0.711231	0.000282866
chr12	31920908	31921426	519	*	5.33297	5.72764	4.78791	0.690918	0.00631623
chr12	32111595	32111899	305	*	4.33944	4.90367	3.39989	1.03798	0.00122611
chr12	32163683	32164035	353	*	5.19049	5.91709	3.65629	1.96525	3.16829e-08
chr12	32199414	32199807	394	*	5.07565	5.73659	3.82028	1.61493	7.12944e-07
chr12	32206858	32207168	311	*	4.7595	5.2476	4.01628	0.87384	0.00246152
chr12	32208117	32209271	1155	*	7.1113	7.44162	6.68215	0.652801	0.000244198
chr12	32215131	32215521	391	*	4.76803	5.29588	3.92693	1.018	0.000710443
chr12	32642530	32642808	279	*	4.26905	4.85949	3.25251	1.15443	0.00062363
chr12	32795704	32795957	254	*	3.65597	4.34796	2.27696	1.30504	0.00135181
chr12	32856640	32857412	773	*	5.33672	5.90852	4.37548	1.33079	1.51899e-06
chr12	33083419	33083802	384	*	4.9874	5.3607	4.48244	0.586419	0.0256543
chr12	33156325	33156717	393	*	5.49227	5.9434	4.83232	0.923773	0.000169373
chr12	33160536	33160873	338	*	5.23631	5.61588	4.71976	0.58152	0.0256663
chr12	33170107	33170401	295	*	4.66431	5.12257	3.98881	0.775951	0.00754939
chr12	33433885	33434164	280	*	5.269	5.6835	4.6851	0.723472	0.00448137
chr12	34431848	34432118	271	*	4.40075	4.8973	3.63747	0.820564	0.00677154
chr12	34672743	34673015	273	*	4.16775	4.64029	3.4604	0.692333	0.0219907
chr12	34674249	34674571	323	*	4.39066	4.80739	3.8023	0.614818	0.0319085
chr12	34696790	34697061	272	*	4.28126	4.73385	3.61812	0.660284	0.0247689
chr12	34722789	34723410	622	*	4.87877	5.46066	3.88796	1.27687	2.77266e-05
chr12	34783602	34784026	425	*	6.00111	6.56036	5.07561	1.35212	6.28373e-09
chr12	34787441	34787728	288	*	5.05213	5.43932	4.5213	0.609485	0.0193498
chr12	35018745	35019327	583	*	4.91816	5.45706	4.04812	1.06455	0.000309986
chr12	35025973	35026312	340	*	5.24016	5.6089	4.74355	0.609191	0.0195089
chr12	35039647	35039903	257	*	4.32828	4.81911	3.57861	0.78707	0.00893538
chr12	35076015	35076284	270	*	4.58566	5.24264	3.34511	1.5954	4.56283e-06
chr12	35132827	35133111	285	*	3.98578	4.52895	3.10435	0.81478	0.0133907
chr12	35291949	35292526	578	*	4.19417	4.85103	2.9541	1.38239	0.000181306
chr12	36190382	36190696	315	*	4.6198	5.05678	3.98992	0.678358	0.0166315
chr12	40292941	40293414	474	*	5.53222	5.94271	4.9563	0.783714	0.00112822
chr12	40535754	40536636	883	*	6.60185	6.95476	6.13363	0.696863	0.000241194
chr12	40558672	40559452	781	*	6.55351	7.02665	5.8448	1.04322	1.95496e-07
chr12	40584901	40585312	412	*	5.63154	6.12901	4.86608	1.06237	3.13509e-05
chr12	40626480	40626990	511	*	6.26988	6.68931	5.67609	0.814114	0.000218656
chr12	40788666	40789165	500	*	5.6525	6.0353	5.12992	0.686393	0.00391318
chr12	44176313	44176639	327	*	4.74408	5.14311	4.19061	0.619596	0.0231385
chr12	44283362	44283760	399	*	5.78262	6.18588	5.22095	0.725073	0.0024197
chr12	46779867	46780247	381	*	4.42928	4.98933	3.50153	1.01636	0.00135698
chr12	51718596	51719005	410	*	4.90104	5.49064	3.88703	1.14829	0.000480765
chr12	51768430	51769091	662	*	5.3066	5.74563	4.67241	0.724202	0.00737034
chr12	51865710	51866791	1082	*	6.97801	7.32543	6.51944	0.640157	0.00414682
chr12	51937949	51938305	357	*	5.15366	5.71342	4.22672	1.26006	6.1077e-06
chr12	52307433	52307937	505	*	4.5306	5.00539	3.81815	0.802081	0.0062152
chr12	52397708	52398465	758	*	7.72562	8.14726	7.12738	0.923249	3.32949e-08
chr12	52424610	52425031	422	*	5.98738	6.45403	5.29327	0.994612	4.62885e-06
chr12	54191228	54191479	252	*	4.20318	4.85813	2.9702	1.41455	0.000150814
chr12	54316965	54317456	492	*	4.74414	5.22272	4.023	0.838311	0.00284324
chr12	54369219	54369526	308	*	3.45519	4.35504	0.556911	2.31885	4.0246e-05
chr12	54398044	54398526	483	*	5.88826	6.5221	4.73082	1.66699	5.18904e-10
chr12	54456783	54457007	225	*	3.92272	4.45377	3.07335	0.759811	0.0175805
chr12	54999016	54999660	645	*	6.0636	6.64919	5.06171	1.39636	7.80335e-09
chr12	55019434	55019922	489	*	4.66074	5.17027	3.86593	0.871315	0.00354062
chr12	55299380	55299686	307	*	5.36381	5.80361	4.72799	0.81167	0.00103202
chr12	55389721	55390224	504	*	5.48528	5.87269	4.95404	0.659445	0.00801576
chr12	55443125	55443506	382	*	6.28816	6.62528	5.84744	0.613229	0.00524034
chr12	55488706	55489053	348	*	6.31614	6.88726	5.35688	1.40799	2.2247e-09
chr12	55870001	55870316	316	*	3.86531	4.38988	3.03266	0.670458	0.035137
chr12	58538211	58538735	525	*	5.37211	5.73795	4.88078	0.622953	0.0140233
chr12	69331226	69331519	294	*	3.98039	4.80162	1.87933	2.38202	7.16112e-07
chr12	69446499	69446915	417	*	5.00207	5.39969	4.45133	0.632364	0.0163732
chr12	69447292	69447602	311	*	4.44845	4.99207	3.56581	1.01126	0.00202461
chr12	69447848	69448348	501	*	6.38977	6.80369	5.80705	0.791389	0.000274147
chr12	69455642	69455962	321	*	5.34214	5.70425	4.85754	0.635056	0.0138181
chr12	69474981	69475315	335	*	4.06402	4.51466	3.40508	0.678897	0.0268425
chr12	69513298	69513523	226	*	3.61341	4.23114	2.51037	1.02362	0.00622593
chr12	69516510	69516902	393	*	5.29792	5.882	4.30056	1.3738	7.95663e-07
chr12	69532545	69532842	298	*	3.74065	4.44343	2.31546	1.50541	0.000392327
chr12	70831145	70831513	369	*	4.47947	4.8827	3.91783	0.634284	0.0269
chr12	71040423	71040848	426	*	5.57198	6.1451	4.60693	1.26976	2.30743e-06
chr12	71418242	71418598	357	*	3.69818	4.25272	2.7858	0.867048	0.0122543
chr12	71438122	71438726	605	*	6.29885	6.92718	5.16034	1.65513	8.47759e-13
chr12	71460775	71461071	297	*	3.83249	4.42737	2.80234	0.989193	0.00495809
chr12	71885812	71886270	459	*	5.48804	6.13665	4.27832	1.66422	4.56152e-09
chr12	71887077	71887563	487	*	5.14048	5.64334	4.362	1.08382	8.62343e-05
[truncated: 7,461 more rows]

## Sheet: Down_DARs
seqnames	start	end	width	strand	Conc	Conc_BCAS	Conc_sham	Log2FC	FDR
chr1	3322401	3322848	448	*	5.52941	5.00608	5.91262	-0.632416	0.0145231
chr1	3399053	3399355	303	*	4.95466	4.44559	5.3302	-0.595295	0.0273854
chr1	3455331	3455680	350	*	5.22034	4.62752	5.6393	-0.667081	0.0169693
chr1	3710090	3710491	402	*	4.9704	4.36773	5.39421	-0.719994	0.00769017
chr1	6188468	6188977	510	*	5.32698	4.7761	5.72467	-0.68745	0.00734813
chr1	8134897	8135422	526	*	5.19545	4.57811	5.62641	-0.697384	0.0122115
chr1	8790958	8791327	370	*	5.24968	4.49348	5.74327	-0.901327	0.00165956
chr1	8921691	8922187	497	*	6.38245	5.87581	6.75666	-0.699278	0.00160585
chr1	9616121	9616568	448	*	6.32438	5.82197	6.6963	-0.63117	0.0115755
chr1	9891828	9892213	386	*	4.80307	4.26748	5.19277	-0.591414	0.032638
chr1	9931962	9932234	273	*	4.41231	3.76867	4.85582	-0.706167	0.0148136
chr1	10486339	10486718	380	*	4.84218	4.0871	5.33531	-0.883548	0.00207046
chr1	11169040	11170011	972	*	5.89178	5.38721	6.26488	-0.677333	0.00297017
chr1	11181024	11181356	333	*	5.62675	5.08865	6.01777	-0.653685	0.0114623
chr1	11566006	11566405	400	*	5.50997	4.91779	5.92861	-0.767919	0.00152144
chr1	11588006	11588835	830	*	6.13765	5.69993	6.47302	-0.581834	0.0123404
chr1	11977883	11978345	463	*	5.52112	4.96687	5.92056	-0.704843	0.00500363
chr1	12163217	12163542	326	*	3.96065	3.3042	4.41015	-0.594582	0.0485565
chr1	12510220	12510871	652	*	5.75473	5.2904	6.10545	-0.596991	0.0138858
chr1	12519291	12519998	708	*	6.45867	6.03423	6.7862	-0.581528	0.00980566
chr1	12528379	12528776	398	*	4.88367	4.32968	5.28298	-0.636983	0.0168583
chr1	12565202	12565526	325	*	4.10241	3.33316	4.60146	-0.738634	0.0177086
chr1	12764465	12764989	525	*	5.24042	4.69241	5.63662	-0.66445	0.00812783
chr1	12890062	12890432	371	*	4.48121	3.71341	4.97965	-0.734907	0.0187389
chr1	13268404	13268749	346	*	3.26356	2.41972	3.79248	-0.630855	0.0479172
chr1	13313361	13313706	346	*	5.99471	5.52883	6.34631	-0.633659	0.00524233
chr1	13755866	13756227	362	*	5.6041	5.04097	6.0081	-0.746528	0.00180275
chr1	14184168	14184628	461	*	6.73833	6.2548	7.09984	-0.639922	0.00557982
chr1	15292444	15292829	386	*	5.58085	5.12824	5.92486	-0.596736	0.0132734
chr1	15424316	15424710	395	*	5.89519	5.46493	6.22618	-0.605795	0.00663783
chr1	16113536	16113879	344	*	4.72025	4.13997	5.13295	-0.660088	0.0146114
chr1	16294603	16294942	340	*	4.85304	4.26349	5.27036	-0.645587	0.0189849
chr1	17172592	17173084	493	*	5.27315	4.76072	5.65051	-0.619446	0.0187084
chr1	18191724	18192137	414	*	4.79865	4.19512	5.22289	-0.739362	0.00674646
chr1	18578531	18579324	794	*	7.51836	7.05732	7.86719	-0.605157	0.0110004
chr1	19159496	19159825	330	*	4.87193	4.24678	5.30666	-0.669009	0.019576
chr1	20039449	20039752	304	*	4.23462	3.03644	4.88003	-1.44095	5.4672e-05
chr1	20786273	20786672	400	*	5.22941	4.63304	5.65011	-0.680701	0.0103579
chr1	20981107	20982138	1032	*	6.89007	6.44585	7.22922	-0.611002	0.00545589
chr1	21491150	21491426	277	*	3.96499	3.19409	4.46472	-0.680098	0.033075
chr1	21535293	21535637	345	*	4.8243	4.18809	5.26429	-0.688346	0.0139211
chr1	21729149	21729503	355	*	4.96614	4.30626	5.41723	-0.705492	0.0124555
chr1	22222561	22223292	732	*	5.93131	5.31995	6.35937	-0.792857	0.00108359
chr1	22301492	22301806	315	*	4.56382	3.81251	5.05535	-0.852947	0.00368075
chr1	22377076	22377687	612	*	5.92466	5.41147	6.30243	-0.665288	0.00455731
chr1	22596838	22597295	458	*	5.13332	4.59613	5.52387	-0.654127	0.0120725
chr1	22664197	22664609	413	*	5.24134	4.65403	5.65755	-0.730904	0.00400946
chr1	22763315	22764001	687	*	6.86704	6.2977	7.27421	-0.769521	0.000742282
chr1	22789385	22789945	561	*	6.34674	5.86816	6.70549	-0.616186	0.0109035
chr1	22884020	22884509	490	*	4.56159	3.88966	5.01823	-0.74615	0.0116544
chr1	22939747	22940298	552	*	7.55072	7.05185	7.9207	-0.635674	0.0104329
chr1	23117429	23118111	683	*	6.43914	5.91476	6.82291	-0.677926	0.00507999
chr1	23151733	23152334	602	*	5.2164	4.56835	5.66198	-0.771705	0.0044121
chr1	23411250	23411544	295	*	4.34219	3.68274	4.79308	-0.700139	0.0184567
chr1	23893977	23894470	494	*	4.90806	4.35869	5.30496	-0.613119	0.0244241
chr1	24557917	24558372	456	*	5.10981	4.35927	5.60101	-0.937515	0.000532614
chr1	25042038	25042554	517	*	5.21684	4.68687	5.60357	-0.62667	0.0159365
chr1	25079394	25079789	396	*	6.40016	5.92521	6.75687	-0.605448	0.012548
chr1	25214516	25214847	332	*	4.73778	4.13137	5.16343	-0.722493	0.00844798
chr1	25657772	25658217	446	*	5.08385	4.4773	5.50957	-0.631086	0.0258452
chr1	26289461	26289971	511	*	4.98066	4.44512	5.37034	-0.585783	0.0364015
chr1	26407982	26408437	456	*	5.40202	4.62511	5.90423	-1.01236	0.000134037
chr1	26426331	26426858	528	*	5.83536	5.15654	6.29514	-0.902915	0.000189768
chr1	26523101	26523406	306	*	4.41567	3.83687	4.82761	-0.622651	0.0316045
chr1	26583706	26584332	627	*	5.69094	5.2467	6.03011	-0.609559	0.00839605
chr1	26780907	26781435	529	*	5.3266	4.82071	5.70041	-0.635194	0.0127702
chr1	27475470	27475730	261	*	4.38877	3.7192	4.84432	-0.701702	0.0179031
chr1	28053979	28054477	499	*	5.74702	5.17136	6.15739	-0.693899	0.00736071
chr1	29858343	29858812	470	*	4.98411	4.03193	5.55277	-1.18698	9.66839e-05
chr1	30017456	30018207	752	*	6.59432	6.08859	6.96805	-0.682555	0.00327921
chr1	30207104	30207515	412	*	4.70909	4.11598	5.12819	-0.597978	0.0362348
chr1	30216158	30216586	429	*	4.93511	4.30299	5.37316	-0.73111	0.00787764
chr1	30437631	30438352	722	*	6.31062	5.82709	6.67214	-0.616709	0.0130105
chr1	30636127	30636481	355	*	5.09934	4.54305	5.49982	-0.694672	0.00624787
chr1	30685262	30685699	438	*	6.02835	5.564	6.37909	-0.632471	0.00424937
chr1	30859921	30860578	658	*	4.81783	4.21645	5.241	-0.606651	0.0344643
chr1	31019249	31019721	473	*	5.11259	4.53092	5.52598	-0.734786	0.00390463
chr1	31028981	31029450	470	*	4.78893	4.14857	5.23088	-0.673052	0.0212615
chr1	31095597	31096672	1076	*	6.95458	6.38733	7.36068	-0.758859	0.000996823
chr1	31133862	31134276	415	*	5.2928	4.79514	5.66212	-0.632591	0.012656
chr1	31205440	31205836	397	*	4.82692	4.11175	5.3029	-0.85478	0.0018438
chr1	31222212	31222517	306	*	4.12097	3.32323	4.63168	-0.804615	0.0103901
chr1	31259682	31260075	394	*	5.2422	4.77081	5.5969	-0.580922	0.0196362
chr1	32471056	32471758	703	*	5.30648	4.80362	5.67865	-0.633743	0.0100674
chr1	32611784	32612199	416	*	5.48407	5.03855	5.82398	-0.608743	0.00997886
chr1	32638972	32639825	854	*	6.94496	6.46221	7.30605	-0.656195	0.00360242
chr1	33126766	33127155	390	*	5.03413	4.51261	5.41636	-0.627803	0.0172914
chr1	33136570	33136855	286	*	4.34157	3.63419	4.81413	-0.738521	0.0129834
chr1	33148932	33149245	314	*	4.82035	4.26197	5.22192	-0.647827	0.0160783
chr1	33772078	33772478	401	*	6.35511	5.82371	6.7426	-0.653637	0.0103579
chr1	34094231	34094653	423	*	5.7488	5.23623	6.12624	-0.639767	0.0101474
chr1	34331478	34332265	788	*	6.19848	5.49778	6.66808	-0.950025	4.29683e-05
chr1	35053045	35053349	305	*	4.76918	4.19287	5.17987	-0.648264	0.0186865
chr1	35361402	35361882	481	*	6.23116	5.64195	6.64832	-0.788834	0.000626388
chr1	35502613	35503047	435	*	4.74367	4.08556	5.19394	-0.714489	0.0110626
chr1	35882184	35882431	248	*	5.41582	4.92806	5.77969	-0.617378	0.0116535
chr1	36018696	36018992	297	*	4.13805	3.24136	4.68686	-0.841971	0.0105894
chr1	36435783	36436056	274	*	4.33696	3.5642	4.83746	-0.822602	0.00612521
chr1	37376245	37376525	281	*	4.90488	4.33058	5.31455	-0.691022	0.00915816
chr1	37378100	37378587	488	*	6.01591	5.4414	6.4257	-0.781465	0.000335235
chr1	37793596	37793939	344	*	4.57894	3.98942	4.99625	-0.585203	0.040886
chr1	38154285	38154726	442	*	5.6603	5.14965	6.0367	-0.609201	0.0151932
chr1	38238060	38238338	279	*	4.20401	3.19768	4.79108	-1.10498	0.00129128
chr1	38268571	38268975	405	*	4.63743	4.04086	5.05824	-0.59398	0.036541
chr1	38388474	38388931	458	*	5.44745	4.68015	5.94568	-1.03238	4.15548e-05
chr1	38448911	38449176	266	*	5.25638	4.67227	5.67099	-0.650717	0.0188855
chr1	38470155	38470612	458	*	5.62663	5.18475	5.96443	-0.581356	0.0153177
chr1	38588719	38589151	433	*	5.43327	4.9368	5.80195	-0.613674	0.0132985
chr1	38620387	38620951	565	*	5.09936	4.39631	5.57001	-0.87196	0.00130914
chr1	38807119	38807629	511	*	6.59998	6.04699	6.99875	-0.757376	0.000490157
chr1	39143082	39143851	770	*	5.63384	5.13182	6.00555	-0.607208	0.0143681
chr1	39232216	39232874	659	*	6.38862	5.89595	6.75521	-0.667698	0.00393469
chr1	39338818	39340082	1265	*	7.00475	6.5592	7.34468	-0.633753	0.00227814
chr1	39857444	39857783	340	*	4.5735	4.03804	4.96313	-0.588098	0.0334378
chr1	39988860	39989259	400	*	7.04907	6.55582	7.41598	-0.676166	0.00253653
chr1	40053881	40054183	303	*	4.49095	3.97879	4.86816	-0.585176	0.0337779
chr1	40445829	40446153	325	*	4.51909	3.94949	4.92639	-0.609676	0.03306
chr1	40476966	40477329	364	*	4.49641	3.77778	4.9739	-0.808237	0.0058158
chr1	40827151	40827565	415	*	4.58086	4.02464	4.98132	-0.639687	0.0206434
chr1	41244532	41245042	511	*	6.14417	5.6606	6.50571	-0.613329	0.0109159
chr1	42621856	42622298	443	*	4.81859	4.11994	5.28728	-0.83323	0.00259012
chr1	42725737	42726169	433	*	5.5565	4.72772	6.07956	-0.996068	0.000542815
chr1	42727436	42728246	811	*	8.26143	7.70199	8.66353	-0.7578	0.0010422
chr1	42956881	42957154	274	*	6.17073	5.67367	6.53972	-0.658773	0.00651218
chr1	42959860	42960197	338	*	5.54105	5.08285	5.88827	-0.593107	0.0165049
chr1	43134252	43134649	398	*	6.111	5.64683	6.46163	-0.609298	0.0110944
chr1	43141810	43142351	542	*	6.92532	6.37048	7.32506	-0.803151	3.50217e-05
chr1	43393990	43394414	425	*	6.16448	5.74876	6.48682	-0.592845	0.00587957
chr1	43398696	43398994	299	*	4.45325	3.40912	5.05263	-1.11849	0.00093266
chr1	43431106	43431420	315	*	4.78325	4.18556	5.20461	-0.671769	0.0137442
chr1	44057588	44058166	579	*	6.11518	5.6318	6.47661	-0.596816	0.0147297
chr1	44216863	44217478	616	*	6.07794	5.60763	6.43205	-0.615672	0.00775206
chr1	45488306	45488797	492	*	6.07957	5.63283	6.42019	-0.58205	0.015683
chr1	45492215	45492694	480	*	5.67619	5.18554	6.04166	-0.596833	0.0182307
chr1	45755349	45755886	538	*	6.32435	5.88872	6.65849	-0.588529	0.00946703
chr1	45919754	45920059	306	*	4.24359	3.53624	4.71614	-0.664399	0.0271923
chr1	46418732	46419421	690	*	5.55219	5.0569	5.92021	-0.581146	0.0275195
chr1	47216974	47217588	615	*	7.23422	6.68915	7.62888	-0.718856	0.00261661
chr1	48094964	48095647	684	*	5.07936	4.53962	5.47124	-0.610122	0.0243517
chr1	48893517	48893985	469	*	6.15516	5.68298	6.51033	-0.670296	0.00166259
chr1	50685421	50685778	358	*	5.2371	4.64225	5.65706	-0.703397	0.00675387
chr1	51056751	51057322	572	*	5.78813	5.27181	6.16758	-0.613863	0.0166289
chr1	51119751	51120040	290	*	5.56922	5.05999	5.94485	-0.661423	0.00616398
chr1	51250127	51250703	577	*	6.9372	6.45987	7.29526	-0.616734	0.0110061
chr1	51251175	51251430	256	*	3.84654	2.73217	4.4677	-0.963944	0.00748738
chr1	51366462	51366762	301	*	4.24905	3.65874	4.66675	-0.581416	0.0475558
chr1	51528082	51528364	283	*	4.45221	3.86795	4.86689	-0.611471	0.0337441
chr1	51913109	51913396	288	*	5.44575	4.85788	5.86224	-0.736921	0.00340823
chr1	52131813	52132530	718	*	6.18871	5.75345	6.52264	-0.589882	0.00845459
chr1	53018775	53019102	328	*	5.4702	4.971	5.84036	-0.623727	0.0123773
chr1	53328613	53329017	405	*	4.88517	4.35114	5.27405	-0.652383	0.0138858
chr1	53409248	53409681	434	*	5.21705	4.66283	5.61647	-0.642442	0.0183531
chr1	53591220	53591494	275	*	4.39704	3.67525	4.87591	-0.730209	0.019098
chr1	54059657	54060380	724	*	6.39184	5.89708	6.75957	-0.631166	0.00918083
chr1	54074221	54075057	837	*	5.8755	5.41493	6.22407	-0.59221	0.0167169
chr1	54176721	54176954	234	*	4.22184	3.55548	4.67591	-0.670217	0.0239625
chr1	54566785	54567171	387	*	4.50363	3.76123	4.99139	-0.874452	0.00288595
chr1	54600197	54600675	479	*	5.95695	5.46245	6.32454	-0.631948	0.00913356
chr1	54702877	54703367	491	*	6.31936	5.86593	6.66384	-0.609747	0.00809977
chr1	55448144	55448525	382	*	4.77241	4.23739	5.16181	-0.596019	0.0275456
chr1	55570219	55570641	423	*	5.56214	5.07611	5.92505	-0.6351	0.00694385
chr1	55849997	55850332	336	*	4.68527	4.07883	5.11093	-0.691155	0.0123289
chr1	55990835	55991476	642	*	5.16029	4.56399	5.58096	-0.766398	0.00245563
chr1	56072042	56072648	607	*	6.28033	5.81237	6.6331	-0.608582	0.00915955
chr1	56242257	56242886	630	*	5.90605	5.44919	6.25249	-0.595171	0.0107476
chr1	56311070	56311493	424	*	4.87471	4.29074	5.28926	-0.667405	0.013553
chr1	56641233	56641749	517	*	5.1494	4.51036	5.59074	-0.75863	0.00423564
chr1	56750697	56751118	422	*	5.03295	4.46189	5.44099	-0.617705	0.025645
chr1	56833015	56833608	594	*	5.12063	4.60614	5.49909	-0.604125	0.01888
chr1	56871383	56871864	482	*	4.94148	4.43172	5.3174	-0.58706	0.032055
chr1	56882112	56882564	453	*	4.98014	4.25273	5.46145	-0.828637	0.00446635
chr1	57224484	57225081	598	*	6.35914	5.91974	6.6955	-0.617942	0.00439632
chr1	57261264	57261578	315	*	4.74109	4.13912	5.16456	-0.745194	0.00654294
chr1	57607042	57607466	425	*	4.75676	4.18815	5.16355	-0.593807	0.0325958
chr1	57704985	57705982	998	*	5.66664	5.18544	6.02685	-0.594968	0.0150405
chr1	57794435	57794656	222	*	4.16052	3.3491	4.67672	-0.800601	0.0121532
chr1	58152190	58152593	404	*	5.82657	5.27936	6.22235	-0.680631	0.00614236
chr1	58170996	58171358	363	*	5.0234	4.50963	5.40148	-0.582567	0.0356795
chr1	58239879	58240088	210	*	3.90734	3.19473	4.3822	-0.614801	0.0441052
chr1	58830671	58831241	571	*	6.85677	6.28404	7.26565	-0.77754	0.000742958
chr1	58924889	58925238	350	*	4.60713	4.00376	5.03129	-0.651381	0.0224555
chr1	59297182	59297490	309	*	4.53192	3.746	5.03783	-0.910958	0.00309313
chr1	59374113	59374535	423	*	5.65298	5.06814	6.06796	-0.78187	0.00069722
chr1	60469470	60469913	444	*	6.56086	6.05732	6.93339	-0.686883	0.00182156
chr1	60722949	60723961	1013	*	6.18521	5.64787	6.57584	-0.706392	0.00236021
chr1	60849056	60849472	417	*	6.16791	5.70197	6.51953	-0.643768	0.00407455
chr1	61040409	61041012	604	*	6.6907	6.20105	7.05562	-0.654559	0.00406225
chr1	61050353	61050758	406	*	6.17162	5.71408	6.51845	-0.614713	0.00911876
chr1	61245196	61245971	776	*	5.58642	5.10538	5.94655	-0.620649	0.0120926
chr1	61417759	61418098	340	*	4.35444	3.56995	4.85977	-0.837157	0.00663869
chr1	62143250	62143531	282	*	3.92309	3.15255	4.42266	-0.691082	0.0303757
chr1	62595216	62595836	621	*	7.13368	6.71347	7.4587	-0.591982	0.00689048
chr1	62809874	62810196	323	*	4.87922	4.20844	5.33533	-0.764992	0.00639518
chr1	63100005	63100686	682	*	5.86802	5.36482	6.24036	-0.685295	0.00182783
chr1	63493373	63493691	319	*	4.84568	4.27072	5.25569	-0.622664	0.0221028
chr1	63517872	63518218	347	*	4.58399	3.96924	5.0137	-0.624847	0.0278993
chr1	63555128	63555382	255	*	4.14703	3.33369	4.66399	-0.781664	0.0146692
chr1	63705637	63706423	787	*	5.24388	4.54908	5.71085	-0.898421	0.000406208
chr1	63917975	63918654	680	*	6.59081	6.15033	6.92779	-0.619418	0.00343442
chr1	64364091	64364533	443	*	5.75061	5.22111	6.1371	-0.657272	0.00769605
chr1	64390562	64390983	422	*	4.78088	4.19228	5.19774	-0.643713	0.0199099
chr1	64575784	64576377	594	*	5.62818	5.17666	5.97157	-0.598163	0.0123969
chr1	64716582	64717203	622	*	5.8656	5.40171	6.21607	-0.61274	0.00896869
chr1	64744601	64745023	423	*	5.66662	5.13641	6.05348	-0.66624	0.00795009
chr1	65000951	65001437	487	*	4.70194	3.98146	5.18024	-0.817662	0.00443959
chr1	65548869	65549188	320	*	4.742	3.85684	5.28656	-1.07526	0.000303291
chr1	66124388	66124842	455	*	5.1793	4.46575	5.65457	-0.809351	0.00484423
chr1	66331564	66331816	253	*	4.22111	3.45113	4.72046	-0.645815	0.0367859
chr1	66365475	66366098	624	*	7.11205	6.67195	7.4488	-0.592036	0.00906401
chr1	66431390	66431978	589	*	6.62046	6.12939	6.98615	-0.706027	0.000270346
chr1	66437958	66438422	465	*	6.13663	5.65294	6.49824	-0.638249	0.00558561
chr1	66482089	66483087	999	*	5.63978	5.01172	6.07589	-0.793568	0.0012313
chr1	66655133	66656061	929	*	7.35719	6.95264	7.67278	-0.59707	0.00211466
chr1	67167260	67167805	546	*	5.83276	5.38669	6.173	-0.608647	0.00975482
chr1	67268396	67268849	454	*	5.50881	5.01409	5.87652	-0.610966	0.0161491
chr1	67505530	67506063	534	*	5.70797	5.2481	6.05614	-0.605156	0.00977992
chr1	67579717	67580374	658	*	6.3246	5.82532	6.69481	-0.643445	0.00705618
chr1	70351094	70351756	663	*	5.94582	5.47334	6.30115	-0.624125	0.00770321
chr1	71807619	71807992	374	*	4.86896	4.38212	5.23231	-0.611226	0.0206267
chr1	71844847	71845839	993	*	7.1579	6.75039	7.47529	-0.584113	0.00405092
chr1	71882411	71882925	515	*	5.426	4.91202	5.80419	-0.622615	0.0170478
chr1	71961037	71961490	454	*	6.36094	5.82253	6.75212	-0.67804	0.00667328
chr1	71971592	71972284	693	*	6.71472	6.25555	7.06249	-0.605971	0.00965379
chr1	72434509	72434910	402	*	5.52504	5.05085	5.88133	-0.583204	0.0183308
chr1	72449787	72450053	267	*	4.47221	3.76407	4.9451	-0.674288	0.0224152
chr1	72906840	72907196	357	*	4.73051	4.10571	5.16507	-0.624384	0.0321915
chr1	73930357	73930791	435	*	6.30104	5.83928	6.65029	-0.618004	0.00588568
chr1	73933085	73933552	468	*	7.13279	6.64942	7.49421	-0.715107	0.000101724
chr1	74892790	74893401	612	*	5.91636	5.46049	6.26224	-0.600367	0.00760696
chr1	75128690	75129064	375	*	6.55634	6.10051	6.90221	-0.640653	0.00194656
chr1	75282896	75283481	586	*	6.64845	6.09063	7.04972	-0.761516	0.000619645
chr1	75294350	75294702	353	*	5.47022	4.80867	5.92208	-0.812646	0.00184751
chr1	76420528	76420958	431	*	6.03693	5.51393	6.41995	-0.673881	0.00650898
chr1	76487423	76487975	553	*	6.60519	6.17384	6.93681	-0.581324	0.0101717
chr1	76540210	76540505	296	*	4.57533	3.98822	4.99144	-0.596688	0.0344296
chr1	77404431	77404848	418	*	4.46257	3.80682	4.91174	-0.70947	0.0144433
chr1	77723622	77724203	582	*	4.82153	3.95177	5.36032	-0.88171	0.00583335
chr1	77756112	77756510	399	*	4.83628	4.18444	5.28362	-0.783926	0.00464987
chr1	77964988	77965436	449	*	4.30504	3.58608	4.78269	-0.774473	0.0105273
chr1	79196923	79197323	401	*	4.55625	3.96582	4.97401	-0.58914	0.0373022
chr1	79312089	79312625	537	*	6.51038	5.90035	6.93779	-0.819641	0.000340854
chr1	79336760	79337174	415	*	4.78905	4.12215	5.24338	-0.730045	0.0120615
chr1	79346395	79346917	523	*	5.53045	4.96642	5.9349	-0.694195	0.00671463
chr1	79505726	79506032	307	*	4.66836	4.13058	5.05922	-0.623784	0.0271745
chr1	79734867	79735099	233	*	4.46491	3.84859	4.89537	-0.639267	0.0254447
chr1	79978526	79979043	518	*	5.55948	5.00134	5.96091	-0.647399	0.0147328
chr1	80589602	80589858	257	*	4.23275	3.52764	4.70431	-0.698575	0.0185471
chr1	80852787	80853166	380	*	6.40754	5.9646	6.74595	-0.588571	0.00974851
chr1	81977137	81977476	340	*	4.56504	3.90941	5.01416	-0.710954	0.0121028
chr1	82092895	82093531	637	*	6.30891	5.83862	6.663	-0.615008	0.00702922
chr1	82113387	82114051	665	*	6.15607	5.71183	6.49524	-0.58441	0.0158842
chr1	82608558	82609194	637	*	6.42685	5.91444	6.80419	-0.727888	0.000391613
chr1	82804083	82804553	471	*	6.03548	5.58776	6.37667	-0.588441	0.0150186
chr1	83359383	83359737	355	*	5.30791	4.748	5.71026	-0.644861	0.0140883
chr1	83740100	83740385	286	*	4.47777	3.67783	4.98936	-0.851769	0.00467248
chr1	84177782	84178237	456	*	5.81662	5.27146	6.21133	-0.707043	0.00299151
chr1	84294698	84295003	306	*	4.4606	3.87788	4.87452	-0.636399	0.0243041
chr1	84634070	84634523	454	*	6.02059	5.54867	6.37559	-0.616994	0.00664319
chr1	84777379	84778210	832	*	5.90832	5.42488	6.26978	-0.604162	0.0151574
chr1	86571910	86572435	526	*	5.98265	5.47552	6.35713	-0.682035	0.0023577
chr1	86913839	86914340	502	*	5.80959	5.24062	6.21656	-0.69549	0.00613017
chr1	87001303	87002024	722	*	5.33168	4.81871	5.70932	-0.596951	0.0225685
chr1	87232945	87233324	380	*	5.05426	4.57935	5.41096	-0.587847	0.0228773
chr1	87733998	87734502	505	*	5.38979	4.85471	5.77922	-0.661893	0.00748475
chr1	87798309	87798927	619	*	6.21977	5.67884	6.61228	-0.722604	0.00140983
chr1	88543355	88543957	603	*	5.50423	4.8523	5.95162	-0.795119	0.00265707
chr1	88964370	88964689	320	*	4.78498	4.25449	5.17199	-0.609289	0.0226186
chr1	89205873	89206368	496	*	5.37123	4.67838	5.83734	-0.86668	0.000738556
chr1	90120125	90120432	308	*	4.27316	3.53	4.76124	-0.734127	0.0163732
chr1	90265159	90265531	373	*	4.90592	4.26751	5.34695	-0.735633	0.00774543
chr1	90347022	90347402	381	*	4.46008	3.84587	4.88952	-0.608544	0.0363502
chr1	90390384	90390781	398	*	4.34432	3.63301	4.81861	-0.787074	0.00763276
chr1	90487882	90488467	586	*	5.6709	5.16311	6.04575	-0.613464	0.0162301
chr1	90962967	90963354	388	*	4.70895	4.10377	5.13399	-0.687729	0.0143598
chr1	91705473	91705844	372	*	5.54272	4.9595	5.95689	-0.693392	0.00731133
chr1	92290324	92290601	278	*	4.06551	3.30812	4.55961	-0.754361	0.0141485
chr1	92324229	92324693	465	*	5.62206	4.96543	6.07163	-0.828055	0.00144207
chr1	92518144	92518390	247	*	4.10777	3.44333	4.56096	-0.624909	0.0381245
chr1	92712224	92712871	648	*	7.4611	7.02304	7.79667	-0.608839	0.00476607
chr1	92726264	92726754	491	*	6.24125	5.74045	6.61229	-0.63832	0.00796554
chr1	95332869	95333117	249	*	4.36345	3.66902	4.83026	-0.608884	0.0408227
chr1	96432959	96433425	467	*	5.79282	5.26362	6.17915	-0.737129	0.00092706
chr1	97845648	97845971	324	*	4.93155	4.06774	5.4681	-1.06937	0.000315283
chr1	97955112	97955583	472	*	4.83608	4.11274	5.31563	-0.825185	0.00378417
chr1	97963774	97964176	403	*	6.2667	5.76307	6.63929	-0.644892	0.00655324
chr1	98002617	98003502	886	*	8.18794	7.74118	8.52857	-0.609174	0.00702832
chr1	98302848	98303663	816	*	6.84686	6.34008	7.22116	-0.672234	0.00436364
chr1	98548996	98549389	394	*	4.49166	3.91074	4.90467	-0.62288	0.0327366
chr1	99912944	99913419	476	*	4.90448	4.24992	5.3531	-0.743307	0.00819519
chr1	100467602	100467983	382	*	6.05491	5.40241	6.50257	-0.890831	0.000102706
chr1	101995782	101996066	285	*	3.92048	2.42851	4.63811	-1.56068	0.000237125
chr1	102185550	102186332	783	*	5.538	4.98339	5.93762	-0.680212	0.00822333
chr1	102235386	102235940	555	*	6.91429	6.22777	7.37754	-0.675179	0.0257923
chr1	102878207	102878574	368	*	4.79012	4.18754	5.21389	-0.677114	0.0168851
chr1	103474008	103474284	277	*	4.32141	3.54129	4.82495	-0.853729	0.00636235
chr1	104057286	104057662	377	*	4.95532	4.32886	5.39066	-0.628614	0.0288956
chr1	104928072	104928691	620	*	5.94644	5.4262	6.328	-0.68757	0.00359277
chr1	105523671	105524209	539	*	6.92736	6.4605	7.27951	-0.645981	0.0030574
chr1	106607645	106608052	408	*	5.74313	5.1785	6.14789	-0.648484	0.0163989
chr1	106843090	106843412	323	*	4.36332	3.74	4.79716	-0.632225	0.0312952
chr1	106865613	106866464	852	*	7.40815	6.95953	7.74986	-0.625152	0.00356452
chr1	107805749	107806331	583	*	7.56741	7.05773	7.94329	-0.673205	0.00461197
chr1	108224096	108224399	304	*	5.22967	4.68287	5.62523	-0.642953	0.01654
chr1	110004520	110005411	892	*	6.4085	5.93187	6.76615	-0.599217	0.0138858
chr1	112412408	112412713	306	*	4.7051	4.13079	5.11478	-0.587911	0.0342352
chr1	115513806	115514121	316	*	4.00653	3.18563	4.52648	-0.677545	0.0324804
chr1	115915401	115915967	567	*	5.18833	4.70765	5.54826	-0.594948	0.018018
chr1	116057668	116058169	502	*	5.249	4.60218	5.69401	-0.816223	0.00170432
chr1	116262448	116262734	287	*	4.74382	4.1081	5.18359	-0.644455	0.0280795
chr1	117024141	117024479	339	*	4.89085	4.32112	5.29822	-0.690357	0.00935677
chr1	117248301	117248707	407	*	5.76401	5.23315	6.15122	-0.682911	0.00558547
chr1	118542613	118543288	676	*	6.86938	6.35925	7.24549	-0.689278	0.00199873
chr1	118788510	118789220	711	*	6.04564	5.54813	6.41487	-0.677332	0.00271634
chr1	118827335	118827687	353	*	4.88757	4.18082	5.35986	-0.862978	0.00151724
chr1	118878537	118878884	348	*	5.29291	4.77423	5.67363	-0.665878	0.00792496
chr1	119166021	119166341	321	*	4.7902	4.27684	5.16805	-0.605219	0.0253514
chr1	119221897	119222327	431	*	5.48184	4.87382	5.90827	-0.735286	0.00556452
chr1	119669603	119670075	473	*	4.5564	3.91842	4.99723	-0.657618	0.0211492
chr1	119734742	119735620	879	*	6.9798	6.51535	7.33058	-0.612169	0.00868517
chr1	120072265	120072564	300	*	5.01847	4.46389	5.41808	-0.587049	0.034808
chr1	120074299	120074755	457	*	6.22207	5.72312	6.5921	-0.626652	0.0104634
chr1	121194812	121195220	409	*	4.73169	4.16369	5.13818	-0.59988	0.0294067
chr1	121435895	121436537	643	*	7.33215	6.8882	7.67115	-0.617562	0.00458663
chr1	121528138	121528779	642	*	6.18619	5.71363	6.54157	-0.632878	0.00630751
chr1	122076905	122077205	301	*	4.31521	3.68583	4.75196	-0.596987	0.0433084
chr1	123625706	123626030	325	*	4.31969	3.59949	4.79787	-0.780587	0.00980566
chr1	123755875	123756424	550	*	5.62361	5.12156	5.99534	-0.607469	0.0162781
chr1	123765347	123765932	586	*	5.82584	5.2806	6.2206	-0.700013	0.00339825
chr1	124035779	124036117	339	*	4.59387	3.77512	5.11298	-0.883421	0.00328347
chr1	124156861	124157245	385	*	5.16288	4.55287	5.59028	-0.745241	0.00422905
chr1	124299189	124299674	486	*	5.14163	4.54818	5.56089	-0.759215	0.00296739
chr1	124439438	124440051	614	*	6.2554	5.62791	6.69123	-0.780805	0.00194573
chr1	124510502	124510839	338	*	5.01664	4.44751	5.42369	-0.615027	0.027734
chr1	124710474	124710846	373	*	4.77435	4.18208	5.19302	-0.619819	0.028862
chr1	124756701	124757091	391	*	4.85733	4.1276	5.33965	-0.834298	0.00316813
chr1	124790362	124790724	363	*	3.88114	2.82304	4.48496	-0.972098	0.00750152
chr1	125034212	125034483	272	*	3.64368	2.55031	4.25847	-1.04908	0.00430847
chr1	125290562	125291058	497	*	5.5623	5.04571	5.9419	-0.68301	0.00339946
chr1	125314221	125314910	690	*	5.3403	4.5182	5.86072	-1.08456	4.04842e-05
chr1	126405561	126406087	527	*	6.18784	5.69788	6.55292	-0.598337	0.0187395
chr1	126430521	126430778	258	*	3.98653	3.11763	4.52501	-0.839312	0.0103544
chr1	127251585	127252314	730	*	6.85634	6.37991	7.21388	-0.626164	0.00685779
chr1	127802908	127803416	509	*	5.97913	5.45901	6.36062	-0.677406	0.00469948
chr1	127997990	127998286	297	*	4.20347	3.37171	4.72769	-0.785915	0.0134372
chr1	128077079	128077429	351	*	5.0087	4.32119	5.47241	-0.759044	0.00717919
chr1	128123000	128123396	397	*	4.89059	4.26372	5.32613	-0.685	0.0140511
chr1	128149213	128149674	462	*	4.95536	4.27643	5.41518	-0.782613	0.00577158
chr1	128360568	128360945	378	*	6.17076	5.61897	6.56893	-0.679803	0.0064926
chr1	129172537	129173067	531	*	5.39794	4.67095	5.87907	-0.929393	0.00039185
chr1	129559074	129559553	480	*	5.71972	5.23179	6.08367	-0.613844	0.0118922
chr1	129658009	129658467	459	*	5.69819	5.06189	6.13823	-0.828867	0.00101329
chr1	130519077	130519383	307	*	4.55724	3.81058	5.04681	-0.882616	0.0032171
chr1	130849517	130850206	690	*	6.70698	6.28318	7.03414	-0.584751	0.00837048
chr1	132745687	132745990	304	*	6.27582	5.77012	6.64953	-0.688982	0.00222297
chr1	132746407	132746788	382	*	6.60607	6.15989	6.94636	-0.590878	0.0094467
chr1	133244801	133245323	523	*	5.05265	4.39406	5.50314	-0.77785	0.00333827
chr1	133262663	133262995	333	*	5.16369	4.64362	5.54516	-0.580021	0.0340837
chr1	133873224	133873818	595	*	5.50696	4.93698	5.91444	-0.701103	0.00513771
chr1	133897187	133897636	450	*	6.0611	5.45649	6.48587	-0.803672	0.000503214
chr1	134229251	134229586	336	*	5.62775	5.11681	6.0043	-0.597618	0.019692
chr1	134639440	134639818	379	*	5.87919	5.40421	6.23592	-0.601224	0.0174106
chr1	134796128	134796529	402	*	5.05624	4.38386	5.51308	-0.827516	0.00209125
chr1	134889540	134890124	585	*	5.84693	5.32063	6.23172	-0.65936	0.00781525
chr1	134899702	134900138	437	*	4.65526	4.04151	5.08448	-0.652778	0.019722
chr1	135475945	135476310	366	*	4.76955	4.1636	5.19496	-0.611187	0.0316197
chr1	135572547	135573083	537	*	5.77184	5.2154	6.1724	-0.688076	0.00832077
chr1	135605547	135605969	423	*	5.3994	4.89054	5.77483	-0.607992	0.0163769
chr1	135637443	135638041	599	*	6.55729	5.95337	6.98172	-0.837573	0.000173703
chr1	135999739	136000355	617	*	6.65392	6.21319	6.99104	-0.617282	0.00322095
chr1	137545461	137546388	928	*	6.98741	6.55991	7.31677	-0.603032	0.00361592
chr1	137664428	137665346	919	*	6.12014	5.65688	6.47025	-0.590274	0.0160369
chr1	138256236	138256847	612	*	7.13371	6.67982	7.47846	-0.598255	0.0116581
chr1	138504211	138504546	336	*	5.5639	5.01122	5.96253	-0.66619	0.0106754
chr1	138751868	138752314	447	*	5.76719	5.22284	6.16148	-0.711022	0.00311569
chr1	139082329	139082585	257	*	4.49223	3.83909	4.94019	-0.651488	0.027417
chr1	139173139	139173476	338	*	5.30955	4.65947	5.75607	-0.858746	0.00060334
chr1	140872695	140873027	333	*	4.75619	3.94646	5.27171	-0.950721	0.00118074
chr1	140913605	140913967	363	*	5.04124	4.53064	5.41761	-0.618509	0.0188007
chr1	141084784	141085201	418	*	4.65418	4.04821	5.07961	-0.602561	0.0354732
chr1	141429642	141430411	770	*	6.23902	5.70965	6.62544	-0.660573	0.0083208
chr1	141561694	141561955	262	*	4.27003	3.65011	4.70223	-0.638448	0.0275195
chr1	141954510	141954822	313	*	4.96466	4.33329	5.40236	-0.749045	0.00791011
chr1	142174497	142174980	484	*	5.22265	4.51279	5.6963	-0.800515	0.00487512
chr1	142267379	142267736	358	*	4.41209	3.82239	4.82949	-0.599413	0.0386521
chr1	142624949	142625608	660	*	5.06173	4.3741	5.52548	-0.794784	0.00365254
chr1	142641581	142642164	584	*	5.4262	4.91101	5.80504	-0.642895	0.0109391
chr1	143130229	143130671	443	*	5.98624	5.48766	6.35607	-0.599627	0.0194927
chr1	143632325	143632688	364	*	4.69378	4.08606	5.12007	-0.666488	0.0201075
chr1	143836503	143836877	375	*	4.41	3.75019	4.86106	-0.684994	0.0188576
chr1	143858476	143858931	456	*	4.89289	4.37111	5.27526	-0.626222	0.0210398
chr1	143930774	143931190	417	*	6.06061	5.57893	6.42109	-0.615493	0.0123884
chr1	143939495	143940110	616	*	6.28651	5.77348	6.66419	-0.688084	0.00241866
chr1	144667496	144667889	394	*	5.95624	5.43124	6.34033	-0.69367	0.00212238
chr1	144931339	144931762	424	*	5.16358	4.47416	5.62814	-0.858127	0.00109337
chr1	146231700	146232696	997	*	7.40304	6.93489	7.75592	-0.63442	0.00521077
chr1	146719429	146719918	490	*	5.69039	5.04045	6.13685	-0.820927	0.000779456
chr1	147309241	147309608	368	*	4.74121	4.09552	5.18567	-0.66551	0.0226864
chr1	147729992	147730373	382	*	4.35875	3.70181	4.80848	-0.641414	0.0304289
chr1	149351510	149351929	420	*	5.31009	4.7965	5.68808	-0.665484	0.00828704
chr1	149862203	149862610	408	*	7.18067	6.73456	7.52093	-0.635751	0.00203146
chr1	150873251	150873792	542	*	5.30853	4.67947	5.74512	-0.738271	0.00609675
chr1	151079581	151079964	384	*	6.07135	5.54553	6.45589	-0.636484	0.0149635
chr1	151081796	151082176	381	*	5.42839	4.92037	5.80337	-0.663205	0.00614878
chr1	151125654	151126405	752	*	6.89499	6.40917	7.25777	-0.68877	0.000912477
chr1	151127944	151128244	301	*	5.22464	4.7586	5.57633	-0.590074	0.0245367
chr1	151168657	151169003	347	*	4.98691	4.4257	5.38992	-0.596787	0.0289958
chr1	151274008	151274630	623	*	4.93058	4.36023	5.33825	-0.611935	0.0256272
chr1	152363744	152364409	666	*	5.99877	5.5137	6.36115	-0.654124	0.00549734
chr1	152485617	152485906	290	*	4.17561	3.53223	4.61899	-0.603544	0.041156
chr1	152604205	152604603	399	*	5.67235	5.12302	6.06924	-0.677875	0.00620541
chr1	152806059	152806326	268	*	5.16682	4.46799	5.63559	-0.776359	0.00794514
chr1	152969057	152969679	623	*	6.70242	6.17149	7.08967	-0.751593	0.00034685
chr1	152983295	152983897	603	*	6.55614	6.13563	6.88135	-0.580666	0.00743076
chr1	153282526	153283009	484	*	5.40687	4.82801	5.81885	-0.758995	0.00190409
chr1	153320002	153320420	419	*	5.11531	4.59831	5.49512	-0.590884	0.027977
chr1	153672690	153673076	387	*	5.37355	4.87375	5.74404	-0.598384	0.0192132
chr1	153737338	153737711	374	*	4.98721	4.43495	5.38561	-0.589182	0.0309451
chr1	153846462	153846702	241	*	3.7612	3.03746	4.24092	-0.663133	0.0326878
chr1	154467334	154467687	354	*	5.14585	4.52695	5.57757	-0.758522	0.00417613
chr1	154576397	154577335	939	*	6.96183	6.49377	7.31466	-0.62113	0.0071608
chr1	154702605	154703064	460	*	6.40092	5.96645	6.73438	-0.595149	0.00643893
chr1	154802156	154802748	593	*	5.94397	5.41749	6.32886	-0.708182	0.00159196
chr1	155137502	155137938	437	*	4.72674	4.08646	5.16865	-0.72068	0.00870186
chr1	155386575	155386953	379	*	5.36535	4.82182	5.75922	-0.68039	0.00557174
chr1	156801272	156801668	397	*	5.33403	4.82326	5.71049	-0.624915	0.0139403
chr1	156847161	156847460	300	*	4.89871	4.3778	5.28061	-0.632939	0.017304
chr1	156988988	156989512	525	*	5.74986	5.17869	6.15795	-0.76738	0.000787868
chr1	157518031	157518858	828	*	7.28063	6.78591	7.64834	-0.659001	0.00437157
chr1	157555746	157556171	426	*	7.18526	6.77785	7.50259	-0.585326	0.00394276
chr1	158323149	158323441	293	*	4.83387	4.26457	5.24101	-0.590255	0.0344906
chr1	158406000	158406516	517	*	5.94203	5.48492	6.28862	-0.59622	0.0104127
chr1	158605616	158605970	355	*	5.31421	4.77152	5.70763	-0.646792	0.0122434
chr1	158653021	158653307	287	*	4.96287	4.32838	5.40205	-0.636199	0.0283482
chr1	158910577	158911008	432	*	5.15893	4.53025	5.59534	-0.736661	0.00688455
chr1	159210826	159211201	376	*	4.21324	3.59378	4.64523	-0.645775	0.0262929
chr1	159217441	159218065	625	*	6.8117	6.19898	7.24042	-0.866096	5.47579e-05
chr1	159342336	159342672	337	*	4.2889	3.58526	4.75981	-0.689738	0.0216711
chr1	159588751	159589131	381	*	5.97308	5.52624	6.31375	-0.600531	0.00773106
chr1	159645777	159646390	614	*	5.11532	4.62255	5.48196	-0.592955	0.0189007
chr1	159664324	159665318	995	*	7.4717	7.01217	7.81968	-0.621574	0.00668311
chr1	159771385	159771840	456	*	6.09533	5.66369	6.42713	-0.596387	0.00618974
chr1	159828446	159828923	478	*	6.44599	5.82978	6.87639	-0.848978	0.000104345
chr1	161575169	161575555	387	*	5.16238	4.63184	5.54942	-0.668021	0.00849334
chr1	161607116	161607850	735	*	7.03776	6.56061	7.39571	-0.612084	0.0115755
chr1	161627420	161627907	488	*	4.60758	3.92728	5.06803	-0.723005	0.0162443
chr1	163126103	163126660	558	*	5.99568	5.51517	6.35551	-0.655116	0.00382098
chr1	163607190	163607466	277	*	4.84876	4.15032	5.31735	-0.879588	0.00120619
chr1	163629956	163630444	489	*	4.85882	3.76948	5.47238	-1.44601	2.42274e-06
chr1	164263395	164263737	343	*	5.29443	4.71192	5.70825	-0.640491	0.0193419
chr1	164339216	164339551	336	*	4.20892	3.62943	4.62121	-0.626386	0.0319085
chr1	164544664	164545073	410	*	5.21285	4.66459	5.60919	-0.643741	0.018203
chr1	164547898	164548427	530	*	5.69923	5.19409	6.07264	-0.613118	0.0164567
chr1	164576938	164577805	868	*	6.66493	6.1628	7.03669	-0.680792	0.00192074
chr1	164786280	164786824	545	*	6.59591	6.09668	6.96609	-0.700961	0.000832299
chr1	165875623	165876203	581	*	5.44205	4.91469	5.8274	-0.649176	0.0118525
chr1	165949352	165949626	275	*	3.58767	2.84238	4.07665	-0.621989	0.0466138
chr1	166255633	166256111	479	*	6.26512	5.80829	6.61156	-0.592763	0.0119979
chr1	166267226	166267598	373	*	5.26033	4.64627	5.68971	-0.766855	0.00309062
chr1	166296994	166297318	325	*	5.8209	5.21999	6.24385	-0.73527	0.00412468
chr1	166316047	166316419	373	*	5.70954	5.23288	6.06722	-0.597744	0.0197382
chr1	166342987	166343427	441	*	5.51242	5.04582	5.86443	-0.591743	0.0179489
chr1	167360290	167360722	433	*	5.1622	4.6362	5.54683	-0.619396	0.0175839
chr1	167560205	167560752	548	*	5.38855	4.88187	5.76279	-0.629249	0.00980607
chr1	167822738	167823263	526	*	4.86432	4.12736	5.34974	-0.832161	0.00360744
chr1	168061521	168061996	476	*	5.25393	4.72638	5.63938	-0.581531	0.0308805
chr1	168118044	168118765	722	*	5.86576	5.35351	6.24303	-0.68956	0.00358197
chr1	168181195	168181679	485	*	5.53911	5.01421	5.92316	-0.617965	0.0174106
chr1	168255057	168255769	713	*	6.25899	5.75767	6.63031	-0.658365	0.00524035
chr1	168268316	168268590	275	*	4.54351	3.87436	4.99886	-0.663235	0.0222084
chr1	168328030	168328624	595	*	6.83519	6.37549	7.18327	-0.610833	0.0083837
chr1	168391457	168392433	977	*	7.12342	6.59649	7.50854	-0.728983	0.000742282
chr1	169756598	169757414	817	*	5.76768	5.23659	6.15501	-0.693459	0.00392603
chr1	169803463	169804281	819	*	5.82867	5.35179	6.18647	-0.612427	0.008724
chr1	170083988	170084679	692	*	6.78986	6.0937	7.25744	-0.944586	6.18004e-05
chr1	170402495	170403106	612	*	6.75048	6.30635	7.08959	-0.618002	0.00340849
chr1	170410773	170411151	379	*	5.69419	5.17351	6.07597	-0.624754	0.0149514
chr1	170440275	170440873	599	*	6.38014	5.80174	6.79188	-0.77562	0.000806415
chr1	170473479	170473809	331	*	4.61698	3.99879	5.04834	-0.72436	0.0113847
chr1	170558012	170558308	297	*	5.71221	5.22263	6.07708	-0.613095	0.0139628
chr1	171826846	171827298	453	*	5.59386	5.04805	5.98891	-0.717627	0.00252138
chr1	172056310	172056619	310	*	5.79462	5.35226	6.13269	-0.581349	0.0127316
chr1	172840384	172840955	572	*	5.4659	5.02407	5.80366	-0.595164	0.0117866
chr1	173016196	173016578	383	*	4.93798	4.12154	5.45617	-1.04982	0.000145626
chr1	173299338	173299648	311	*	4.25432	3.65824	4.67488	-0.581253	0.0460952
chr1	173451184	173451481	298	*	4.38049	3.7911	4.79774	-0.589773	0.0380933
chr1	173955102	173955416	315	*	4.50538	3.92484	4.9182	-0.591995	0.0380647
chr1	174508774	174509044	271	*	4.90597	4.30772	5.32761	-0.654048	0.0177839
chr1	174763079	174763695	617	*	5.52332	4.75359	6.02257	-0.934703	0.000744593
chr1	174811743	174812446	704	*	7.20887	6.67965	7.59521	-0.741018	0.00056422
chr1	175203602	175203868	267	*	4.19181	3.45938	4.67529	-0.692022	0.0234124
chr1	175300226	175300739	514	*	5.82206	5.32003	6.19377	-0.602026	0.0190198
chr1	175322788	175323162	375	*	5.64436	5.11245	6.03212	-0.632164	0.0142458
chr1	175368878	175369390	513	*	5.45444	4.85437	5.87697	-0.745901	0.00271345
chr1	175372535	175372980	446	*	6.07238	5.52871	6.46632	-0.674363	0.00821128
chr1	175536590	175537136	547	*	5.01754	4.26121	5.51119	-0.877657	0.00244431
chr1	175710895	175711269	375	*	4.79005	4.12396	5.244	-0.688396	0.0215474
chr1	175840937	175841392	456	*	5.35657	4.87823	5.71518	-0.603509	0.0186277
chr1	175953536	175953891	356	*	4.39874	3.72067	4.85818	-0.674523	0.0231206
chr1	176217194	176217634	441	*	5.7608	5.28371	6.11872	-0.610948	0.0108641
chr1	176417284	176417608	325	*	5.40547	4.93022	5.76235	-0.591733	0.0199416
chr1	176851393	176851839	447	*	6.07198	5.62957	6.41008	-0.593148	0.00977066
chr1	177308188	177308921	734	*	6.63277	6.11343	7.01384	-0.630244	0.0127564
chr1	177428109	177428854	746	*	5.64319	5.06195	6.05637	-0.675682	0.00985646
chr1	178293991	178294542	552	*	5.36826	4.80569	5.77196	-0.658192	0.0123323
chr1	179019591	179019835	245	*	4.00451	3.27004	4.48887	-0.671014	0.032189
chr1	179385720	179386082	363	*	5.36205	4.76038	5.78537	-0.763673	0.00218145
chr1	181627892	181628145	254	*	4.83984	4.24492	5.25983	-0.646342	0.0211868
chr1	182235103	182235413	311	*	4.51691	3.62805	5.06284	-1.0032	0.00118191
chr1	182558228	182558601	374	*	5.86297	5.38326	6.22235	-0.605392	0.011204
chr1	182726955	182727223	269	*	4.06825	3.1501	4.62486	-0.941467	0.00408589
chr1	182846585	182846853	269	*	4.46431	3.74853	4.94056	-0.66224	0.0275439
chr1	182897686	182898168	483	*	5.80545	5.34196	6.15569	-0.6038	0.0101451
chr1	183093030	183093326	297	*	4.08883	3.28078	4.60368	-0.753501	0.016287
chr1	183191171	183191702	532	*	5.32603	4.78363	5.71931	-0.665812	0.00734813
chr1	184271285	184271640	356	*	4.4464	3.84493	4.86962	-0.658582	0.0236561
chr1	184958037	184958310	274	*	4.6849	3.59713	5.29797	-1.30887	0.000147796
chr1	184984562	184985126	565	*	6.14294	5.62565	6.52291	-0.663551	0.00607728
chr1	185847158	185847591	434	*	6.31581	5.78557	6.70269	-0.734437	0.000797882
chr1	186515884	186516350	467	*	5.4631	4.83338	5.9	-0.816158	0.00105798
chr1	187044708	187045259	552	*	6.1011	5.5998	6.47242	-0.697413	0.00171538
chr1	187076998	187077272	275	*	4.44001	3.75904	4.90076	-0.777991	0.00717717
chr1	187085999	187086473	475	*	5.98271	5.52449	6.32994	-0.61442	0.0109214
chr1	187446604	187446855	252	*	4.50001	3.85127	4.94592	-0.617051	0.0334644
chr1	187489453	187489845	393	*	5.48984	4.82684	5.94236	-0.786562	0.00358197
chr1	187784964	187786044	1081	*	7.32401	6.9204	7.63904	-0.593681	0.00206434
chr1	188233038	188233694	657	*	5.52827	4.90176	5.96364	-0.768339	0.002709
chr1	188416697	188417134	438	*	5.11663	4.56314	5.51566	-0.67927	0.00801624
chr1	188710024	188710436	413	*	5.21681	4.64046	5.62752	-0.656255	0.0181042
chr1	189119961	189120763	803	*	5.71396	5.25266	6.06295	-0.587722	0.016977
chr1	189246333	189246907	575	*	5.18322	4.58107	5.60678	-0.692881	0.00946277
chr1	189249776	189250184	409	*	4.1354	3.46729	4.59028	-0.640216	0.0319907
chr1	189288984	189289334	351	*	5.5198	4.99	5.90644	-0.677376	0.00598037
chr1	189345176	189345453	278	*	5.01806	4.3999	5.44941	-0.742506	0.00529268
chr1	189833986	189834343	358	*	4.97661	4.43141	5.37135	-0.636962	0.0213023
chr1	190093242	190093720	479	*	5.57206	5.05815	5.95021	-0.620525	0.0139819
chr1	190590213	190590462	250	*	4.30538	3.55975	4.7945	-0.744	0.0149664
chr1	191100957	191101179	223	*	4.25763	3.4315	4.77964	-0.833933	0.00739464
chr1	191604691	191605136	446	*	4.79488	4.22515	5.20224	-0.582897	0.0372996
chr1	191611715	191612108	394	*	6.24823	5.68903	6.65022	-0.736417	0.00136929
chr1	191859721	191860155	435	*	4.76598	4.16284	5.19003	-0.645408	0.020809
chr1	192077253	192077630	378	*	5.10188	4.21577	5.6468	-1.04487	0.000401262
chr1	192335982	192336449	468	*	6.65612	6.17501	7.01628	-0.624321	0.00788984
chr1	192380571	192380861	291	*	4.83755	4.28725	5.23494	-0.627588	0.0197561
chr1	193661471	193661777	307	*	4.7893	4.25327	5.17923	-0.63858	0.0174809
chr1	193764186	193764478	293	*	4.53187	3.8781	4.98012	-0.685701	0.0174206
chr1	193877648	193878007	360	*	5.17138	4.35786	5.68841	-0.960306	0.00111801
chr1	193936013	193936292	280	*	4.56155	3.97245	4.97865	-0.622148	0.0292056
chr1	194089775	194090220	446	*	5.3281	4.75804	5.73562	-0.711596	0.00475841
chr1	194412269	194412895	627	*	5.23237	4.7527	5.59173	-0.602933	0.0169317
chr10	3397889	3398660	772	*	6.63118	6.00689	7.06549	-0.893821	2.02669e-05
chr10	3523381	3523943	563	*	6.93508	6.45092	7.29695	-0.655199	0.00448394
chr10	3528624	3528939	316	*	4.57268	3.88336	5.0372	-0.757131	0.0104486
chr10	3643291	3643731	441	*	5.41364	4.7541	5.86457	-0.799599	0.00308845
chr10	4087570	4087942	373	*	5.25621	4.71222	5.65032	-0.609407	0.0259298
chr10	4646927	4647245	319	*	4.36958	3.75877	4.79737	-0.656715	0.021397
chr10	5332827	5333217	391	*	5.1413	4.54812	5.56044	-0.683034	0.0109391
chr10	5422854	5423296	443	*	4.70276	3.73571	5.27658	-1.16457	0.000204147
chr10	5445350	5445713	364	*	5.97132	5.52158	6.31368	-0.580462	0.0143417
chr10	5468633	5469148	516	*	5.91315	5.31801	6.33325	-0.751823	0.00208457
chr10	5490818	5491455	638	*	7.01295	6.49327	7.39421	-0.686114	0.00313736
chr10	5924331	5924648	318	*	6.05938	5.56849	6.42498	-0.643359	0.00649319
chr10	6151999	6152309	311	*	4.63342	3.99402	5.07493	-0.709476	0.0129574
chr10	6296242	6297004	763	*	6.08004	5.59212	6.44399	-0.633819	0.00962224
chr10	6488652	6489064	413	*	5.28204	4.73026	5.6802	-0.643156	0.0192299
chr10	6597287	6597684	398	*	5.44496	4.97551	5.79858	-0.598604	0.0167803
chr10	6598516	6598950	435	*	4.7356	3.80239	5.2976	-0.978675	0.00260122
chr10	6890093	6890531	439	*	4.54943	3.78268	5.04744	-0.846256	0.00428392
chr10	7103687	7104204	518	*	4.86012	4.33257	5.24557	-0.630032	0.0173274
chr10	7701095	7701468	374	*	4.60812	4.01068	5.02936	-0.634241	0.0246471
chr10	7914757	7915134	378	*	5.16477	4.66935	5.53286	-0.617628	0.0196294
chr10	8353495	8353938	444	*	5.46612	4.94224	5.84961	-0.618219	0.0215465
chr10	8511610	8512634	1025	*	6.9833	6.49005	7.35019	-0.703098	0.00069244
chr10	9090565	9090980	416	*	4.89059	4.18303	5.36322	-0.825479	0.00316
chr10	9111063	9111468	406	*	5.69283	5.1997	6.05967	-0.651404	0.00486816
chr10	9834273	9834602	330	*	4.63427	4.07044	5.03862	-0.635919	0.0208928
chr10	10254214	10254470	257	*	4.67694	4.11728	5.07916	-0.612843	0.027325
chr10	10996793	10997144	352	*	4.29435	3.56962	4.7745	-0.724295	0.0181413
chr10	11129186	11129566	381	*	4.58753	3.90701	5.04807	-0.67415	0.022343
chr10	12285678	12286143	466	*	5.69726	5.19973	6.06651	-0.621394	0.0106919
chr10	12739526	12739952	427	*	6.00023	5.35925	6.44248	-0.850709	0.000427489
chr10	12749246	12749863	618	*	5.57972	4.82496	6.07271	-0.952995	0.000299172
chr10	13160715	13161475	761	*	6.52371	6.01868	6.89706	-0.689951	0.00135137
chr10	13410969	13411803	835	*	6.06917	5.60998	6.41695	-0.61202	0.00753138
chr10	13596982	13597276	295	*	5.1993	4.57854	5.6319	-0.740347	0.00498925
chr10	13782304	13783208	905	*	7.59727	7.05225	7.9919	-0.742716	0.000910708
chr10	14072112	14072618	507	*	5.39793	4.6392	5.89259	-1.03023	5.36586e-05
chr10	14099233	14099605	373	*	5.66118	5.17674	6.0232	-0.581663	0.0217198
chr10	14117010	14117390	381	*	6.37621	5.73477	6.81867	-0.885206	4.95337e-05
chr10	14148958	14149575	618	*	5.53632	4.88728	5.98236	-0.732302	0.00862155
chr10	14305170	14305501	332	*	3.91943	3.10532	4.43669	-0.727223	0.0237242
chr10	14639049	14639466	418	*	5.59184	5.10582	5.95473	-0.620068	0.00978649
chr10	14734372	14734636	265	*	4.6476	3.743	5.19931	-1.16608	0.000121882
chr10	15954704	15954968	265	*	4.83366	4.25286	5.24661	-0.67001	0.0160444
chr10	16498599	16499057	459	*	5.28139	4.73274	5.67792	-0.63731	0.0167737
chr10	16578542	16579071	530	*	6.36587	5.90473	6.71477	-0.589535	0.0164549
chr10	17075290	17075548	259	*	4.32677	3.53495	4.83508	-0.787438	0.0107637
chr10	17403962	17404313	352	*	4.72587	4.1555	5.13356	-0.644	0.018742
chr10	17801765	17802406	642	*	6.88628	6.44302	7.22487	-0.610266	0.00512133
chr10	17903464	17903924	461	*	5.37155	4.71086	5.82301	-0.818932	0.00142429
chr10	17963928	17964275	348	*	4.65769	4.07709	5.07054	-0.612513	0.033924
chr10	18079827	18080220	394	*	4.38064	3.72075	4.83173	-0.608898	0.0385866
chr10	18083950	18084276	327	*	4.5246	3.90515	4.95657	-0.656507	0.0208248
chr10	18110934	18111395	462	*	4.92687	4.34809	5.3388	-0.672179	0.0126981
chr10	18347231	18347782	552	*	5.92174	5.4724	6.26387	-0.603676	0.0100089
chr10	18618998	18619232	235	*	3.90442	3.10032	4.4177	-0.732946	0.0200414
chr10	19030691	19031016	326	*	4.59474	3.8717	5.07416	-0.790125	0.00669773
chr10	19645065	19645537	473	*	6.79876	6.31511	7.16034	-0.623526	0.0104376
chr10	19835965	19836349	385	*	4.8758	4.32665	5.27259	-0.656829	0.0134485
chr10	19964171	19964523	353	*	5.48299	4.95012	5.87126	-0.633934	0.0162347
chr10	20010358	20010672	315	*	5.55436	5.04637	5.92931	-0.58517	0.0294321
chr10	20039442	20040485	1044	*	7.33321	6.90486	7.66308	-0.638082	0.000918427
chr10	20178828	20179157	330	*	6.53808	6.05642	6.89855	-0.648243	0.00349725
chr10	20750520	20751233	714	*	6.1951	5.68443	6.57151	-0.695857	0.00144187
chr10	20799683	20800344	662	*	7.49832	7.01117	7.86184	-0.681957	0.00124485
chr10	20818471	20819516	1046	*	7.00725	6.56763	7.34373	-0.60972	0.00540637
chr10	21411608	21411981	374	*	4.56564	3.82177	5.05402	-0.82444	0.00488073
chr10	21902143	21902790	648	*	6.73983	6.24364	7.10835	-0.61875	0.0140168
chr10	22017438	22018110	673	*	5.38071	4.82582	5.78047	-0.736252	0.00236527
chr10	22169077	22169546	470	*	4.03968	3.32588	4.51507	-0.702453	0.0213761
chr10	22297731	22298548	818	*	6.48166	5.84297	6.92283	-0.912748	2.32488e-05
chr10	22322689	22323313	625	*	6.23805	5.704	6.62694	-0.680616	0.00538128
chr10	22672228	22672774	547	*	5.00004	4.41209	5.41657	-0.696733	0.0085158
chr10	23949642	23950017	376	*	5.37093	4.80932	5.77415	-0.633852	0.0176108
chr10	24447998	24448706	709	*	5.96772	5.50861	6.31546	-0.584253	0.0152883
chr10	24469695	24470141	447	*	5.53433	4.78272	6.02599	-0.961913	0.000348989
chr10	24524677	24525478	802	*	4.84657	4.10136	5.33552	-0.88642	0.00201878
chr10	24989426	24989710	285	*	5.76679	5.28009	6.13007	-0.592418	0.0181643
chr10	25583666	25583997	332	*	5.00611	4.43584	5.41374	-0.663874	0.0132091
chr10	25681271	25681632	362	*	5.57658	5.08654	5.9417	-0.640174	0.00702818
chr10	25953623	25953919	297	*	4.83938	4.09821	5.32661	-0.804026	0.00636105
chr10	26008871	26009439	569	*	5.65786	5.15459	6.03024	-0.663164	0.00548109
chr10	26305818	26306090	273	*	4.63995	3.69145	5.20732	-1.17539	0.000159526
chr10	26358287	26358904	618	*	6.43082	5.92456	6.80484	-0.715615	0.000842253
chr10	27123784	27124122	339	*	4.89421	4.12365	5.3938	-0.902081	0.00148117
chr10	27475420	27476038	619	*	6.05421	5.56511	6.41881	-0.653923	0.00437157
chr10	27533264	27533581	318	*	4.2461	3.39168	4.77908	-0.920409	0.0035709
chr10	27979242	27979661	420	*	4.53537	3.80948	5.01602	-0.741456	0.0124023
chr10	28108260	28108801	542	*	5.62128	5.10595	6.00019	-0.635128	0.0115191
chr10	28178839	28179505	667	*	6.40323	5.97762	6.73147	-0.59649	0.00663869
chr10	28189184	28189542	359	*	4.33701	3.55203	4.84254	-0.779892	0.0124537
chr10	28518363	28518638	276	*	4.37589	3.7253	4.82266	-0.592299	0.0438742
chr10	28692260	28692564	305	*	4.17786	3.21965	4.74862	-0.903505	0.00702475
chr10	29021626	29021933	308	*	4.40096	3.8283	4.80981	-0.626036	0.0281404
chr10	29176881	29177344	464	*	6.9479	6.46932	7.30665	-0.607988	0.014018
chr10	30242875	30243184	310	*	4.45112	3.83977	4.87917	-0.667894	0.020442
chr10	30640005	30640411	407	*	4.82131	4.33183	5.18613	-0.585705	0.0279764
chr10	30773192	30773578	387	*	5.07529	4.26792	5.58987	-0.990657	0.000638813
chr10	31426635	31426924	290	*	4.24272	3.41073	4.76703	-0.822773	0.00871992
chr10	31812588	31812849	262	*	4.62402	4.08084	5.01771	-0.602035	0.0308835
chr10	32793126	32793487	362	*	4.91708	4.29081	5.35234	-0.670619	0.0166543
chr10	32952167	32952962	796	*	6.01745	5.49815	6.39849	-0.606371	0.0210939
chr10	33255630	33255922	293	*	4.64751	4.11949	5.03321	-0.591522	0.0374562
chr10	33349899	33350312	414	*	4.95241	4.35669	5.37279	-0.631397	0.0256109
chr10	34449488	34449835	348	*	5.24571	4.76668	5.60471	-0.582983	0.0193838
chr10	36452558	36453201	644	*	5.40841	4.86922	5.80001	-0.661843	0.0108628
chr10	36631578	36632113	536	*	5.71412	4.89973	6.23149	-1.05719	0.000117426
chr10	36885414	36885740	327	*	4.25345	3.54359	4.7271	-0.727737	0.0151574
chr10	36951652	36952976	1325	*	7.8192	7.38274	8.15383	-0.622165	0.00249799
chr10	37274556	37274836	281	*	4.29945	3.69523	4.72402	-0.621489	0.0332582
chr10	37493754	37494078	325	*	4.81894	4.25834	5.22163	-0.60627	0.0315389
chr10	37778166	37778460	295	*	4.32582	3.69407	4.76369	-0.667788	0.0225143
chr10	38072564	38072868	305	*	4.43836	3.7842	4.8868	-0.680405	0.0195115
chr10	38306716	38306950	235	*	4.23248	3.53432	4.70095	-0.689075	0.023727
chr10	38449269	38449733	465	*	5.69796	5.1708	6.0832	-0.62861	0.0173779
chr10	38516473	38516995	523	*	5.28122	4.73655	5.67567	-0.638926	0.0175428
chr10	39343564	39344004	441	*	4.80658	4.11627	5.27154	-0.77564	0.00603621
chr10	39376756	39377171	416	*	4.88702	4.34039	5.2825	-0.60718	0.0254627
chr10	39424599	39424949	351	*	5.17401	4.53513	5.61528	-0.696427	0.0143292
chr10	39569710	39570120	411	*	5.62068	5.11119	5.99646	-0.626536	0.0119868
chr10	39974801	39975354	554	*	5.45972	4.84901	5.88746	-0.758866	0.00323842
chr10	40376243	40376729	487	*	7.27354	6.84368	7.60428	-0.586654	0.00731583
chr10	40651658	40652132	475	*	5.2792	4.62036	5.7298	-0.86243	0.000450114
chr10	40780459	40780821	363	*	4.56681	3.571	5.15037	-1.26363	5.04355e-05
chr10	41151170	41152345	1176	*	6.01945	5.5786	6.35665	-0.597766	0.00771717
chr10	43104312	43104618	307	*	5.28199	4.58182	5.75136	-0.865844	0.000800549
chr10	43141040	43141578	539	*	5.87593	5.3791	6.24479	-0.619426	0.0109352
chr10	43830533	43831032	500	*	6.25986	5.73263	6.64513	-0.739572	0.000493786
chr10	44303743	44304482	740	*	6.68493	6.2448	7.02172	-0.628589	0.00205646
chr10	45371929	45372209	281	*	5.20906	4.68573	5.59226	-0.609188	0.0228533
chr10	45452025	45452516	492	*	5.08163	4.3497	5.56489	-0.870708	0.00280688
chr10	46047421	46047941	521	*	5.39442	4.84167	5.79307	-0.682523	0.00738832
chr10	46193916	46194477	562	*	5.41983	4.91014	5.79571	-0.656987	0.00661965
chr10	46483223	46484089	867	*	6.9004	6.41085	7.26526	-0.660143	0.00288595
chr10	46939277	46939845	569	*	6.28767	5.78504	6.65971	-0.662272	0.0039542
chr10	47036412	47036975	564	*	5.57771	5.08086	5.9466	-0.641671	0.00801695
chr10	48289369	48289721	353	*	4.38786	3.68667	4.85767	-0.702673	0.0190222
chr10	48917074	48917455	382	*	4.63259	4.02452	5.05905	-0.6183	0.0299713
chr10	49422914	49423563	650	*	5.40102	4.87911	5.78347	-0.655246	0.00831957
chr10	49475407	49475693	287	*	4.40038	3.68941	4.87452	-0.718812	0.018643
chr10	49563468	49563775	308	*	4.51392	3.93933	4.92375	-0.605844	0.0338277
chr10	49627460	49627810	351	*	4.73913	4.22547	5.11715	-0.598971	0.0269495
chr10	50370672	50370946	275	*	5.28462	4.8262	5.63196	-0.599644	0.0140491
chr10	50671580	50671885	306	*	4.36998	3.77783	4.78859	-0.584701	0.0424923
chr10	50822371	50822778	408	*	5.45103	4.93478	5.83045	-0.586499	0.0237633
chr10	52430082	52430668	587	*	5.35554	4.88315	5.71081	-0.585791	0.0228218
chr10	52658887	52659293	407	*	4.81789	4.21174	5.2434	-0.636666	0.0239464
chr10	52819505	52820012	508	*	5.48433	4.9234	5.88719	-0.719038	0.00349725
chr10	52902164	52902491	328	*	4.26576	3.64882	4.69652	-0.595319	0.0428624
chr10	53012501	53012704	204	*	3.98898	3.03678	4.55765	-0.944884	0.00653296
chr10	53035212	53035543	332	*	4.30596	3.64519	4.75746	-0.681677	0.019983
chr10	53388344	53388889	546	*	6.42857	5.99192	6.76331	-0.591906	0.00924902
chr10	54006868	54007506	639	*	6.28534	5.81816	6.63768	-0.586669	0.0173139
chr10	54026702	54027419	718	*	6.83689	6.38363	7.18127	-0.653992	0.00131217
chr10	54332384	54332701	318	*	4.7292	4.05245	5.18804	-0.684472	0.0214505
chr10	55099322	55099943	622	*	5.93882	5.43738	6.31022	-0.66029	0.00478392
chr10	56581942	56582647	706	*	7.19633	6.74792	7.53791	-0.629349	0.00281114
chr10	56854341	56854746	406	*	4.998	4.33719	5.44952	-0.741918	0.00898475
chr10	56892512	56892816	305	*	4.48517	3.65906	5.00718	-0.89297	0.00474763
chr10	56917249	56917618	370	*	4.61787	4.03886	5.02992	-0.64062	0.0206707
chr10	57549645	57550120	476	*	4.61023	4.01126	5.03222	-0.635849	0.0245607
chr10	57812070	57812872	803	*	6.94593	6.50943	7.28059	-0.585105	0.0101237
chr10	57829756	57830176	421	*	5.74598	5.24334	6.11803	-0.661094	0.00561831
chr10	58378621	58378980	360	*	5.44835	4.83534	5.87722	-0.706332	0.0094261
chr10	58491014	58491683	670	*	5.13779	4.53525	5.56154	-0.786151	0.00239248
chr10	58638089	58638391	303	*	4.51183	3.68953	5.03233	-1.0007	0.000913881
chr10	58698980	58699610	631	*	6.14651	5.62786	6.52721	-0.69549	0.00161038
chr10	58896951	58897364	414	*	5.46755	4.85453	5.89641	-0.789406	0.00125357
chr10	58920084	58920590	507	*	5.0975	4.60525	5.46385	-0.587141	0.0229443
chr10	59481426	59481760	335	*	5.2845	4.77043	5.66274	-0.609228	0.0184364
chr10	59499247	59499480	234	*	4.36827	3.57012	4.87915	-0.866254	0.00496088
chr10	59523684	59524073	390	*	4.8822	4.32164	5.28488	-0.593994	0.0341529
chr10	60046715	60047181	467	*	5.61923	5.11745	5.9908	-0.657324	0.00486998
chr10	61294231	61294656	426	*	5.25931	4.74139	5.63961	-0.620936	0.0161928
chr10	61837288	61837719	432	*	5.80067	5.07297	6.28211	-1.04187	6.15208e-06
chr10	63476138	63476775	638	*	6.50603	6.08465	6.83175	-0.596651	0.00403612
chr10	63609284	63609588	305	*	3.93342	2.97905	4.50285	-0.888678	0.00772404
chr10	63894537	63895065	529	*	6.03622	5.57676	6.38416	-0.596321	0.0164718
chr10	64243346	64243845	500	*	5.91369	5.43538	6.2723	-0.630846	0.00520688
chr10	64448680	64449152	473	*	4.99513	4.44818	5.39078	-0.665082	0.0106919
chr10	64734923	64735265	343	*	4.63493	3.82532	5.15041	-0.935833	0.0018528
chr10	65079839	65080302	464	*	4.95709	4.34129	5.38731	-0.690184	0.0131782
chr10	65224162	65224481	320	*	5.52244	4.94332	5.93454	-0.735833	0.00405918
chr10	66256781	66257125	345	*	4.98332	4.29459	5.44756	-0.779556	0.00794669
chr10	66593217	66593866	650	*	6.00664	5.51649	6.37183	-0.624318	0.00936309
chr10	66609622	66610040	419	*	5.36529	4.80699	5.7668	-0.712884	0.00455153
chr10	67197862	67198245	384	*	5.90215	5.3843	6.28243	-0.664033	0.0052552
chr10	67483332	67483792	461	*	6.28828	5.51279	6.7899	-1.03809	3.63349e-05
chr10	67538922	67539230	309	*	6.15756	5.64923	6.5327	-0.628722	0.0152364
chr10	68156713	68157049	337	*	4.4526	3.76927	4.91442	-0.657035	0.0255549
chr10	68562357	68562777	421	*	6.47493	6.04207	6.80744	-0.593066	0.00521513
chr10	68606875	68607382	508	*	6.02814	5.54097	6.39167	-0.627005	0.0109393
chr10	68607519	68607843	325	*	5.02137	4.5099	5.3982	-0.585645	0.0305071
chr10	68706606	68707334	729	*	5.3903	4.85929	5.77758	-0.632911	0.0141992
chr10	69027147	69027699	553	*	5.08641	4.52561	5.48922	-0.694214	0.0062529
chr10	69689084	69689441	358	*	5.52318	4.97819	5.91781	-0.586056	0.0329548
chr10	69792404	69792794	391	*	6.05283	5.54214	6.42924	-0.632087	0.0119605
chr10	69820584	69820995	412	*	5.20239	4.56079	5.64494	-0.717835	0.0103499
chr10	69899768	69900197	430	*	6.68823	6.26561	7.01468	-0.587368	0.00663322
chr10	70433426	70433797	372	*	5.07421	4.37726	5.54214	-0.76902	0.00716689
chr10	70746723	70747216	494	*	5.66899	5.15037	6.04968	-0.683314	0.00307235
chr10	70778546	70779036	491	*	6.24055	5.73827	6.6124	-0.692701	0.00119159
chr10	70855809	70856431	623	*	6.74741	6.28662	7.0961	-0.612901	0.0059888
chr10	71200841	71201370	530	*	5.37915	4.82924	5.77634	-0.650222	0.0147835
chr10	71373719	71374011	293	*	5.57203	5.01662	5.97207	-0.683135	0.00676884
chr10	71380340	71380832	493	*	7.19653	6.50529	7.66191	-0.999593	1.56755e-06
chr10	71497997	71498302	306	*	4.54027	3.90774	4.97852	-0.730227	0.0100245
chr10	71663579	71663913	335	*	4.98806	4.38802	5.41058	-0.63035	0.0264221
chr10	72264336	72264784	449	*	5.09466	4.50933	5.50987	-0.657824	0.0159399
chr10	72923436	72923989	554	*	6.11269	5.55988	6.51137	-0.722588	0.00296564
chr10	73164124	73164555	432	*	4.47174	3.86055	4.89971	-0.661128	0.0229864
chr10	73344244	73344678	435	*	5.67912	5.16959	6.05492	-0.662015	0.00578907
chr10	73416432	73417186	755	*	5.90614	5.4543	6.24971	-0.602016	0.0106655
chr10	73928631	73929068	438	*	6.39466	5.79611	6.81645	-0.789707	0.00119493
chr10	74468705	74468999	295	*	4.29176	3.62058	4.74805	-0.694715	0.0179202
chr10	74855293	74855644	352	*	4.85965	4.26403	5.27999	-0.686699	0.0121008
chr10	75068936	75069334	399	*	5.70775	5.24241	6.05904	-0.629647	0.0065715
chr10	76105740	76105980	241	*	4.09581	3.44642	4.54201	-0.618814	0.0409009
chr10	76148912	76149211	300	*	4.2514	3.59652	4.70016	-0.627489	0.0331933
chr10	76316103	76317106	1004	*	6.51828	6.06333	6.86364	-0.623091	0.00353025
chr10	76357426	76357909	484	*	6.27468	5.64124	6.71335	-0.866198	0.000115993
chr10	76371632	76372209	578	*	6.09321	5.51171	6.50651	-0.760262	0.00163081
chr10	77047433	77047886	454	*	4.91138	4.3762	5.30087	-0.586872	0.0300749
chr10	77123917	77124535	619	*	5.0901	4.42965	5.54145	-0.788672	0.00312447
chr10	77211221	77211631	411	*	6.02518	5.54349	6.38566	-0.66255	0.00284553
chr10	77333500	77333772	273	*	4.3674	3.70295	4.8206	-0.673886	0.0226857
chr10	77793244	77793515	272	*	4.23328	3.48891	4.72187	-0.748195	0.0136872
chr10	78221312	78221624	313	*	5.63198	5.18346	5.97363	-0.5877	0.0159817
chr10	78232381	78232639	259	*	5.27813	4.67865	5.70038	-0.712738	0.00588568
chr10	78726955	78727476	522	*	5.74395	5.27392	6.0979	-0.656239	0.00323917
chr10	80356271	80356654	384	*	4.53562	3.88463	4.98257	-0.695834	0.0147244
chr10	80357327	80357787	461	*	5.75435	5.21397	6.14657	-0.709389	0.00242604
chr10	80372683	80373147	465	*	6.57094	6.11996	6.91401	-0.583775	0.014059
chr10	82638971	82639551	581	*	6.55853	6.00624	6.95695	-0.682914	0.00692776
chr10	82747138	82747555	418	*	4.43226	3.83875	4.85155	-0.597448	0.0394796
chr10	83080968	83081547	580	*	5.84093	5.38104	6.18911	-0.612202	0.00930502
chr10	83212630	83212968	339	*	5.2032	4.53997	5.65584	-0.837542	0.00129171
chr10	83795241	83795529	289	*	4.42843	3.7702	4.87875	-0.704255	0.0154194
chr10	84222232	84222550	319	*	4.31853	3.61847	4.78785	-0.656152	0.027861
chr10	84701144	84701589	446	*	5.13529	4.5947	5.52762	-0.663189	0.0108586
chr10	84711999	84712742	744	*	6.84152	6.44866	7.14997	-0.581378	0.00281763
chr10	84726924	84727449	526	*	6.42348	5.98517	6.7592	-0.62596	0.00191114
chr10	84971152	84971581	430	*	4.25167	3.48341	4.7503	-0.862899	0.00513277
chr10	85540696	85541104	409	*	5.63636	4.97927	6.08615	-0.878943	0.000342837
chr10	86386272	86386638	367	*	5.13058	4.53185	5.55246	-0.730054	0.0055094
chr10	86486014	86486377	364	*	5.70897	5.23337	6.06604	-0.602255	0.0128744
chr10	86502097	86502414	318	*	6.58057	5.94556	7.02	-0.889074	3.01244e-05
chr10	86974974	86975222	249	*	5.23687	4.72613	5.61331	-0.627268	0.0167722
chr10	87084125	87084719	595	*	7.35667	6.93345	7.68348	-0.60319	0.00328379
chr10	87107572	87108393	822	*	5.85893	5.27653	6.27269	-0.73199	0.00345227
chr10	88877264	88877897	634	*	6.80835	6.36959	7.14432	-0.613411	0.00473389
chr10	89018886	89019369	484	*	6.44346	6.03317	6.76254	-0.589717	0.00448858
chr10	89757346	89757635	290	*	4.31631	3.57261	4.80461	-0.697066	0.0211495
chr10	89794117	89794479	363	*	4.63894	3.93801	5.10865	-0.771093	0.00776036
chr10	89942179	89942527	349	*	4.8607	4.14406	5.33733	-0.852795	0.0024486
chr10	89997188	89997519	332	*	5.22526	4.47355	5.71696	-1.00047	0.000102596
chr10	90212158	90212457	300	*	4.93488	4.36456	5.34254	-0.672806	0.010006
chr10	90345140	90346028	889	*	6.55293	6.11875	6.88622	-0.585509	0.00907224
chr10	90617666	90618339	674	*	5.22323	4.73104	5.58955	-0.589795	0.0256809
chr10	90637009	90637891	883	*	5.77584	5.31531	6.12439	-0.6016	0.00860178
chr10	90696694	90697178	485	*	6.4406	5.92785	6.81813	-0.643889	0.0103276
chr10	90717872	90718438	567	*	6.4093	5.88631	6.79232	-0.705992	0.00142912
chr10	90809953	90810438	486	*	5.05301	4.54706	5.42685	-0.58567	0.0281736
chr10	90998884	90999198	315	*	4.62666	3.9733	5.07471	-0.72932	0.0114556
chr10	91191811	91192565	755	*	6.42658	5.91669	6.80256	-0.624763	0.0126717
chr10	91504929	91505263	335	*	5.38485	4.89108	5.75204	-0.59222	0.0202029
chr10	91515695	91516036	342	*	4.23137	3.46677	4.72849	-0.739625	0.0162743
chr10	91636622	91637085	464	*	5.04747	4.50928	5.43853	-0.667744	0.0102985
chr10	91886592	91886806	215	*	4.66618	3.39715	5.33071	-1.64091	8.78028e-07
chr10	92615729	92616400	672	*	5.75747	5.14793	6.18464	-0.827657	0.000443347
chr10	93151728	93152132	405	*	5.29465	4.63145	5.74727	-0.772882	0.00466185
chr10	93192889	93193200	312	*	5.54461	4.9869	5.94582	-0.652059	0.0123649
chr10	93343388	93343925	538	*	5.67605	4.94769	6.15777	-0.961008	0.000126523
chr10	94193624	94193925	302	*	4.44144	3.73514	4.91352	-0.809068	0.00605587
chr10	96337183	96337667	485	*	6.29362	5.81425	6.65281	-0.59593	0.0181889
chr10	97352873	97353230	358	*	4.62328	3.94242	5.08398	-0.789409	0.00524566
chr10	97717282	97717619	338	*	5.22486	4.43039	5.73424	-0.932532	0.00102525
chr10	97747195	97747666	472	*	6.39067	5.92221	6.74373	-0.62892	0.0052963
chr10	97940103	97940873	771	*	7.61226	7.19957	7.93278	-0.581612	0.00588726
chr10	98007077	98007454	378	*	5.02972	4.31087	5.50731	-0.88835	0.00128201
chr10	98309625	98310183	559	*	6.6136	6.16486	6.95538	-0.609103	0.00815813
chr10	98333427	98333776	350	*	4.41084	3.75945	4.85798	-0.699933	0.0153384
chr10	98343788	98344306	519	*	6.24408	5.58157	6.69637	-0.837243	0.00119807
chr10	98364597	98365001	405	*	5.36325	4.78426	5.77528	-0.639799	0.0221584
chr10	98508374	98509074	701	*	6.31093	5.70964	6.73407	-0.765469	0.00224175
chr10	98569628	98570011	384	*	4.30687	3.75372	4.70574	-0.584146	0.0406272
chr10	98661848	98662273	426	*	4.69797	4.07713	5.13061	-0.608683	0.036736
chr10	98821849	98822361	513	*	4.90566	4.36431	5.2984	-0.663214	0.0131954
chr10	98837847	98838544	698	*	5.37889	4.83056	5.77526	-0.674397	0.00810512
chr10	99020001	99020335	335	*	4.52389	3.97451	4.92081	-0.610899	0.028621
chr10	99476760	99477147	388	*	5.8059	5.32587	6.16546	-0.599493	0.0159892
chr10	99824578	99824918	341	*	4.54898	4.00864	4.94118	-0.608986	0.0267859
chr10	100066427	100066742	316	*	4.11812	3.47177	4.5629	-0.613637	0.0414969
chr10	100115564	100115924	361	*	4.78902	4.1057	5.25084	-0.746923	0.00917891
chr10	100207018	100207399	382	*	4.8912	4.27943	5.31946	-0.713926	0.00844353
chr10	100210449	100211126	678	*	6.40806	5.89333	6.78666	-0.732289	0.000338097
chr10	100423375	100423623	249	*	4.54083	3.96643	4.95056	-0.593099	0.0346607
chr10	100737337	100737738	402	*	5.92835	5.37	6.32989	-0.685652	0.00795009
chr10	100741183	100741706	524	*	5.77374	5.32074	6.11797	-0.581358	0.0162301
chr10	100867515	100867899	385	*	5.5021	4.9082	5.92158	-0.739245	0.00328738
chr10	101757752	101758110	359	*	4.87428	4.22597	5.31998	-0.739773	0.00865242
chr10	102333146	102333669	524	*	5.05071	4.46946	5.46389	-0.681622	0.0105811
chr10	104338825	104339184	360	*	5.15585	4.61281	5.54947	-0.671035	0.0106247
chr10	104519339	104519744	406	*	4.7796	4.13937	5.2215	-0.769874	0.00473095
chr10	105309671	105310070	400	*	5.61653	5.11243	5.98938	-0.619572	0.0171295
chr10	105432789	105433038	250	*	5.02116	4.27476	5.51061	-0.898936	0.00140553
chr10	105826835	105827263	429	*	5.67027	5.14947	6.05213	-0.615793	0.0192522
chr10	106566029	106566402	374	*	5.19018	4.67678	5.56806	-0.599133	0.0211489
chr10	106587649	106588119	471	*	5.84224	5.33872	6.21476	-0.623209	0.0148066
chr10	106625659	106626157	499	*	5.57986	5.06036	5.96102	-0.644982	0.0113124
chr10	106690004	106690400	397	*	4.68012	4.13426	5.07521	-0.610194	0.0243697
chr10	106824132	106824586	455	*	6.1797	5.69448	6.54215	-0.628454	0.0071466
chr10	106938593	106939232	640	*	6.74007	6.27981	7.08847	-0.590742	0.0138181
chr10	107173920	107174203	284	*	4.27131	3.22059	4.87278	-1.16746	0.000773861
chr10	107339513	107339972	460	*	6.51253	5.98967	6.89548	-0.736768	0.000349752
chr10	107737794	107738267	474	*	5.60716	5.03263	6.01696	-0.740761	0.00243455
chr10	107951671	107951939	269	*	4.17254	3.55396	4.60409	-0.587081	0.0426436
chr10	107957183	107957495	313	*	4.18582	3.5141	4.64235	-0.616361	0.0372609
chr10	108039938	108040470	533	*	6.76298	6.28135	7.12343	-0.605936	0.014375
chr10	108252620	108253053	434	*	5.04873	4.5195	5.43507	-0.582861	0.0323315
chr10	108290002	108290535	534	*	6.1529	5.68197	6.50736	-0.653109	0.00303613
chr10	108350657	108351122	466	*	5.11683	4.58191	5.50617	-0.627972	0.0179155
chr10	108395409	108396223	815	*	6.52364	6.00497	6.90435	-0.702871	0.00191141
chr10	108567475	108567854	380	*	5.45453	4.9751	5.81375	-0.593951	0.0169397
chr10	108597047	108597293	247	*	5.13725	4.5994	5.52814	-0.616958	0.0186013
chr10	108683847	108684490	644	*	6.33732	5.86689	6.69149	-0.611632	0.0108253
chr10	108738237	108738702	466	*	5.34522	4.67401	5.80151	-0.765377	0.00581403
chr10	108953189	108953489	301	*	4.8573	4.06583	5.36547	-0.94828	0.00116995
chr10	109047550	109047892	343	*	4.60261	4.05292	4.99968	-0.58044	0.0355356
chr10	109180549	109180858	310	*	4.11839	3.35351	4.61562	-0.675357	0.0288457
chr10	109607117	109607610	494	*	6.21405	5.68836	6.59852	-0.682935	0.00324669
chr10	110076597	110076904	308	*	4.84944	4.26256	5.26543	-0.663222	0.0198119
chr10	110266489	110266949	461	*	5.12204	4.42544	5.58981	-0.849314	0.00185314
chr10	110346318	110346655	338	*	5.08095	4.55143	5.46745	-0.590932	0.0310727
chr10	110386462	110387160	699	*	6.33065	5.86496	6.68213	-0.598526	0.0145149
chr10	110587561	110587893	333	*	4.46159	3.85553	4.88707	-0.631583	0.0300749
chr10	110810796	110811114	319	*	4.82437	4.05669	5.32277	-0.894442	0.00212775
chr10	111257383	111257767	385	*	6.73461	6.21866	7.11386	-0.739346	0.000255774
chr10	111722385	111722692	308	*	4.41899	3.73861	4.87947	-0.751583	0.0110041
chr10	112316367	112316625	259	*	4.76356	4.22317	5.15578	-0.605669	0.0258044
chr10	112521352	112522091	740	*	7.44459	7.04212	7.75892	-0.587441	0.00273837
chr10	112556608	112557061	454	*	4.46765	3.82962	4.9085	-0.714364	0.0139793
chr10	112753617	112754203	587	*	5.12373	4.49284	5.56119	-0.804862	0.00174469
chr10	112896385	112896797	413	*	4.57814	4.0005	4.98949	-0.622152	0.0277773
chr10	113400655	113401076	422	*	4.79609	4.26549	5.18315	-0.625033	0.0187525
chr10	113652959	113653349	391	*	5.03206	4.54703	5.3944	-0.591265	0.0228626
chr10	114005681	114006033	353	*	4.59174	3.93559	5.0411	-0.680728	0.0194815
chr10	114265726	114266314	589	*	5.8551	5.38281	6.21032	-0.626299	0.00647516
chr10	114425561	114425904	344	*	4.9046	4.38417	5.28625	-0.603377	0.0238555
chr10	114508541	114508974	434	*	5.00155	4.47121	5.38848	-0.589963	0.0291757
chr10	114624837	114625249	413	*	4.30618	3.68606	4.73848	-0.583605	0.0452829
chr10	115006835	115007318	484	*	4.8111	4.30534	5.18484	-0.597224	0.0251628
chr10	115019233	115019813	581	*	5.00512	4.44515	5.4075	-0.598954	0.0306797
chr10	115349147	115349447	301	*	4.87666	4.24274	5.31556	-0.707973	0.0103758
chr10	116098453	116098908	456	*	5.70196	5.22272	6.06108	-0.621585	0.00974838
chr10	116116272	116116860	589	*	5.64209	5.03015	6.07043	-0.762252	0.00237299
chr10	116402817	116403409	593	*	6.56715	6.09809	6.92055	-0.605724	0.011251
chr10	117637111	117637423	313	*	4.57487	3.97242	4.99857	-0.666711	0.0180298
chr10	117675670	117676819	1150	*	7.60388	7.16527	7.93977	-0.601942	0.00601872
chr10	118442799	118443398	600	*	5.53521	5.06881	5.88711	-0.590345	0.021058
chr10	119015035	119015475	441	*	5.52795	5.02982	5.89753	-0.643138	0.00837644
chr10	119027104	119027754	651	*	7.10177	6.66487	7.43665	-0.60058	0.00625375
chr10	119111709	119112260	552	*	5.24944	4.56716	5.71078	-0.76954	0.00649319
chr10	119223690	119224045	356	*	5.11272	4.53647	5.52338	-0.702302	0.00803962
chr10	119925968	119926375	408	*	4.75479	4.20444	5.1522	-0.604184	0.0267678
chr10	120851203	120852018	816	*	6.79607	6.34906	7.13684	-0.59666	0.00956478
chr10	121750130	121750566	437	*	6.40408	5.99277	6.72376	-0.581094	0.00465056
chr10	121956448	121956885	438	*	6.04427	5.50542	6.43568	-0.721467	0.00211796
chr10	122754902	122755460	559	*	5.43269	4.92653	5.80666	-0.657821	0.00609449
chr10	123053140	123053387	248	*	4.58183	3.94667	5.02132	-0.653699	0.0229269
chr10	123268413	123268941	529	*	6.30473	5.84382	6.6535	-0.641548	0.00243309
chr10	123402485	123402886	402	*	5.52793	5.07322	5.87315	-0.584293	0.0174291
chr10	124138470	124138864	395	*	5.80714	5.20103	6.23263	-0.745406	0.00351902
chr10	124899941	124900495	555	*	5.71062	5.19651	6.08888	-0.611686	0.0159602
chr10	125268522	125268854	333	*	4.99924	4.45266	5.3947	-0.650809	0.0147376
chr10	125742807	125743276	470	*	5.42546	4.93207	5.79244	-0.619157	0.0124091
chr10	126004324	126004609	286	*	4.23004	3.57733	4.67779	-0.623852	0.0361743
chr10	126221705	126222122	418	*	5.33623	4.71429	5.76941	-0.796259	0.00175497
chr10	126230980	126231315	336	*	4.15425	3.43713	4.63108	-0.705717	0.0201938
chr10	127160175	127160459	285	*	5.72291	5.14731	6.13324	-0.715636	0.00372551
chr10	127216488	127216849	362	*	5.3718	4.83306	5.76316	-0.584545	0.0311681
chr10	127227171	127227533	363	*	5.47467	4.95129	5.8579	-0.64702	0.0103029
chr10	128114057	128114454	398	*	4.20051	3.57973	4.63313	-0.598277	0.0434559
chr10	128463886	128464129	244	*	4.82599	4.23053	5.24625	-0.649174	0.0177649
chr10	128873372	128873651	280	*	4.41186	3.76596	4.85642	-0.705844	0.0164308
chr10	129230371	129231196	826	*	5.99993	5.51554	6.36193	-0.606626	0.0132898
chr11	3567953	3568340	388	*	5.51918	4.96235	5.91995	-0.691394	0.00501958
chr11	4319610	4319915	306	*	4.20781	3.49202	4.68406	-0.702804	0.0198469
chr11	4497276	4498164	889	*	6.33039	5.81037	6.71183	-0.674598	0.00485643
chr11	4953825	4954400	576	*	6.62172	6.1509	6.97612	-0.621427	0.00795074
chr11	6117973	6118295	323	*	5.87951	5.36882	6.25593	-0.688687	0.002933
chr11	6313815	6314720	906	*	7.13535	6.73355	7.44927	-0.590271	0.00220059
chr11	6397147	6397405	259	*	4.16121	3.39358	4.65958	-0.782186	0.0134777
chr11	6644458	6644989	532	*	6.58773	6.1251	6.93747	-0.672611	0.00078748
chr11	6842896	6843300	405	*	4.47587	3.918	4.87717	-0.580709	0.0413532
chr11	7039775	7040013	239	*	4.63211	4.05448	5.04347	-0.640455	0.0199331
chr11	8494076	8494483	408	*	6.63702	6.16228	6.99362	-0.686272	0.000622646
chr11	8678243	8678800	558	*	5.46148	4.97481	5.82474	-0.621223	0.0110445
chr11	8710699	8711029	331	*	4.48762	3.75364	4.97176	-0.823187	0.00665553
chr11	9057694	9058095	402	*	6.07221	5.53598	6.46225	-0.753206	0.000873482
chr11	11489465	11490016	552	*	5.28075	4.79071	5.64588	-0.637815	0.0111478
chr11	11907600	11908537	938	*	7.00023	6.54978	7.34299	-0.620995	0.00527953
chr11	11989825	11990277	453	*	5.51939	5.06844	5.86244	-0.584467	0.0149137
chr11	12399726	12400372	647	*	6.38159	5.92683	6.72683	-0.595401	0.0112638
chr11	12411116	12411544	429	*	5.8826	5.29777	6.29757	-0.713333	0.00632703
chr11	13120745	13120959	215	*	4.11968	3.49606	4.55366	-0.629236	0.0342852
chr11	13523766	13524148	383	*	4.52912	3.93912	4.94667	-0.63262	0.0276643
chr11	13577168	13577644	477	*	5.06797	4.52812	5.45991	-0.644085	0.0152543
chr11	13603943	13604372	430	*	4.85104	4.14106	5.32475	-0.761205	0.00994049
chr11	13953840	13954280	441	*	4.71556	4.06117	5.16409	-0.767024	0.00682531
chr11	14077608	14078251	644	*	5.82352	5.31111	6.20086	-0.644758	0.00921505
chr11	14856593	14856909	317	*	3.9322	3.20323	4.41419	-0.634922	0.0398524
chr11	15492702	15493048	347	*	4.81349	4.20101	5.24209	-0.651413	0.0220757
chr11	16334318	16334602	285	*	4.43612	3.78187	4.8846	-0.65008	0.0258553
chr11	17187657	17187979	323	*	5.66006	5.14348	6.03964	-0.621287	0.0162301
chr11	17665518	17665782	265	*	4.2743	3.4415	4.79893	-0.86129	0.00608569
chr11	18255079	18255279	201	*	4.07235	3.37045	4.54249	-0.672778	0.0260436
chr11	18892468	18892867	400	*	5.16944	4.53603	5.6081	-0.804919	0.00187472
chr11	19400813	19401212	400	*	5.28229	4.70536	5.6933	-0.729751	0.00591202
chr11	19441982	19442444	463	*	5.92707	5.48458	6.26522	-0.584434	0.012822
chr11	19666673	19667304	632	*	6.36162	5.91378	6.70288	-0.6207	0.00521513
chr11	20081709	20082006	298	*	4.22365	3.43974	4.72874	-0.851042	0.00652232
chr11	20553788	20554113	326	*	5.00508	4.35866	5.4499	-0.711058	0.0112894
chr11	21014134	21014567	434	*	5.88741	5.33039	6.28827	-0.702004	0.0043039
chr11	21554089	21554613	525	*	6.28235	5.855	6.61161	-0.590782	0.00678447
chr11	21561258	21561911	654	*	5.98208	5.50213	6.3416	-0.644885	0.00405411
chr11	22169753	22170246	494	*	4.52581	3.84182	4.98793	-0.708968	0.0179293
chr11	22197053	22197455	403	*	4.8595	4.3121	5.25537	-0.597541	0.0354413
chr11	22845240	22845880	641	*	7.14455	6.73175	7.46513	-0.583926	0.00535325
chr11	24483663	24484519	857	*	7.01908	6.56285	7.36518	-0.642947	0.00241866
chr11	24682442	24682767	326	*	4.792	4.12377	5.24693	-0.679142	0.0202584
chr11	24716510	24716844	335	*	4.67014	4.04509	5.10481	-0.679707	0.0169449
chr11	24739788	24740344	557	*	5.51493	4.99796	5.89474	-0.666343	0.00621879
chr11	24750040	24750473	434	*	4.89577	4.36294	5.28401	-0.650195	0.0136396
chr11	25518171	25518489	319	*	5.12948	4.6552	5.48583	-0.595643	0.0200689
chr11	25740576	25741066	491	*	5.63449	5.06965	6.03937	-0.675511	0.00938536
chr11	25963577	25963897	321	*	4.67702	4.10562	5.08522	-0.63154	0.0229242
chr11	26085402	26085729	328	*	4.04535	3.37085	4.50316	-0.656594	0.0317444
chr11	26119622	26119953	332	*	4.78388	4.21278	5.19194	-0.623655	0.0236406
chr11	26299323	26299683	361	*	5.51153	4.96476	5.90708	-0.644617	0.0150632
chr11	26458068	26458512	445	*	4.8109	4.10124	5.28446	-0.832874	0.00411222
chr11	26597092	26597470	379	*	5.88575	5.33711	6.28227	-0.70656	0.00282913
chr11	26599777	26600010	234	*	5.27656	4.78353	5.64334	-0.609977	0.0156583
chr11	26688114	26688560	447	*	4.85908	4.25445	5.28385	-0.603495	0.0359407
chr11	26753130	26753518	389	*	4.74703	4.03763	5.22048	-0.767584	0.00913911
chr11	26775275	26775632	358	*	4.74779	4.15356	5.16744	-0.64187	0.0251793
chr11	27938706	27939026	321	*	3.92499	3.14637	4.42791	-0.747869	0.0193838
chr11	28459113	28459568	456	*	6.67817	6.21896	7.02597	-0.680579	0.000355796
chr11	28486751	28487090	340	*	4.67449	3.95662	5.15166	-0.795123	0.00672637
chr11	28560659	28560927	269	*	4.34544	3.69844	4.79053	-0.676291	0.0214628
chr11	29749483	29749806	324	*	5.67793	5.04417	6.11677	-0.871755	0.000323116
chr11	30269015	30269274	260	*	5.8671	5.30996	6.26803	-0.771925	0.000398717
chr11	30977246	30977546	301	*	4.66584	3.98551	5.1263	-0.72472	0.0142958
chr11	31253023	31253314	292	*	4.08307	3.3989	4.54526	-0.703746	0.0190324
chr11	32049836	32050197	362	*	5.37393	4.89212	5.73449	-0.58919	0.0189345
chr11	32128588	32129271	684	*	6.22929	5.78504	6.56847	-0.610159	0.00508017
chr11	32243169	32244092	924	*	7.16144	6.74834	7.48221	-0.58217	0.0060788
chr11	32599442	32599917	476	*	4.82468	4.26876	5.22497	-0.652252	0.0156205
chr11	32979019	32979290	272	*	4.43469	3.72651	4.90759	-0.756333	0.0107887
chr11	33085568	33085887	320	*	4.77225	4.14307	5.2089	-0.722923	0.00985091
chr11	33086508	33086791	284	*	4.17823	3.51276	4.63189	-0.586488	0.0487458
chr11	33089817	33090194	378	*	5.5066	4.93331	5.91577	-0.713037	0.00602033
chr11	33477666	33478049	384	*	5.16447	4.66848	5.53287	-0.622359	0.0132197
chr11	34289253	34289501	249	*	4.10575	3.47367	4.54378	-0.6171	0.0361408
chr11	34314983	34315282	300	*	4.78807	4.22258	5.19328	-0.639044	0.0223701
chr11	34845622	34845936	315	*	4.33022	3.68032	4.77666	-0.711901	0.0164567
chr11	35088138	35088542	405	*	5.31214	4.7743	5.70303	-0.673931	0.00612548
chr11	35193948	35194417	470	*	4.9465	4.32197	5.38093	-0.706879	0.00942663
chr11	35262691	35263007	317	*	6.03243	5.555	6.39053	-0.6302	0.00841195
chr11	35350782	35351421	640	*	7.11657	6.65085	7.46807	-0.648107	0.00358084
chr11	35582069	35583045	977	*	7.02717	6.6032	7.35443	-0.595104	0.00407906
chr11	35743602	35744112	511	*	5.21622	4.67699	5.60783	-0.587147	0.0336862
chr11	35788432	35788827	396	*	4.88348	4.15634	5.36467	-0.886989	0.00149134
chr11	35902815	35903630	816	*	7.37404	6.88848	7.73669	-0.634956	0.00757684
chr11	35954679	35955016	338	*	4.31328	3.65106	4.76545	-0.710109	0.0147312
chr11	36187492	36187911	420	*	5.35466	4.78194	5.76353	-0.680535	0.012415
chr11	36260247	36260599	353	*	5.67808	5.07698	6.10112	-0.790693	0.00183865
chr11	36828813	36829588	776	*	5.83059	5.27534	6.23054	-0.746553	0.00156349
chr11	37096000	37096378	379	*	4.54646	3.81224	5.03071	-0.778835	0.00879976
chr11	37177226	37177799	574	*	5.66039	5.18341	6.01824	-0.631766	0.00626071
chr11	37798794	37799139	346	*	4.62347	4.06647	5.02433	-0.626289	0.0253832
chr11	37844325	37844718	394	*	4.95613	4.4394	5.3358	-0.594314	0.0250792
chr11	37995753	37996122	370	*	4.44466	3.69429	4.93579	-0.729045	0.0175286
chr11	38059966	38060513	548	*	5.29455	4.81023	5.65651	-0.591847	0.0206814
chr11	38770527	38771141	615	*	6.57276	6.06486	6.94766	-0.70194	0.00128256
chr11	39193975	39194466	492	*	4.82286	4.21098	5.25116	-0.696041	0.0117356
chr11	40447605	40447963	359	*	4.39677	3.66746	4.8789	-0.743079	0.0145348
chr11	40561841	40562481	641	*	5.82914	5.24578	6.24337	-0.738332	0.00321023
chr11	40714740	40715335	596	*	5.23803	4.7605	5.5962	-0.584821	0.0184109
chr11	40864627	40865012	386	*	4.68296	4.07245	5.1106	-0.627198	0.0300664
chr11	41638864	41639252	389	*	5.14856	4.65398	5.51619	-0.593463	0.0217545
chr11	41815749	41816039	291	*	5.53131	4.84606	5.99399	-0.878226	0.000619112
chr11	41868537	41868933	397	*	5.10434	4.35285	5.59595	-0.910842	0.0017094
chr11	41961692	41961984	293	*	4.86865	4.29124	5.27989	-0.683304	0.0108214
chr11	41980121	41980558	438	*	5.04332	4.46094	5.45706	-0.675617	0.0122588
chr11	42133825	42134261	437	*	5.09382	4.57687	5.4736	-0.612446	0.0180089
chr11	42463702	42464616	915	*	6.38378	5.82612	6.78496	-0.697215	0.00614373
chr11	42565936	42566434	499	*	5.54801	4.83688	6.02222	-0.893867	0.000614272
chr11	42873766	42874482	717	*	6.667	5.99077	7.1256	-0.92865	3.36095e-05
chr11	42926587	42926814	228	*	4.3355	3.70526	4.77264	-0.677898	0.0183607
chr11	42927034	42927633	600	*	7.72309	7.2788	8.06229	-0.613637	0.00567814
chr11	43376568	43377673	1106	*	6.31425	5.70392	6.7418	-0.828302	0.000337548
chr11	43541249	43541581	333	*	4.22951	3.61629	4.65846	-0.594378	0.0441426
chr11	43624346	43624661	316	*	6.15421	5.68761	6.50621	-0.59307	0.0129521
chr11	43943815	43944090	276	*	4.40737	3.71887	4.87152	-0.685734	0.0187895
chr11	44208888	44209212	325	*	4.28781	3.41751	4.82681	-0.937343	0.00373745
chr11	45446342	45446924	583	*	6.90059	6.45222	7.24215	-0.608421	0.00836596
chr11	45490421	45490797	377	*	4.39315	3.41368	4.9712	-1.12034	0.000836783
chr11	45938822	45939060	239	*	5.24439	4.59976	5.68837	-0.843976	0.000754346
chr11	46298881	46299663	783	*	7.18592	6.77142	7.50753	-0.582187	0.00562247
chr11	46875802	46876212	411	*	5.0457	4.56046	5.40817	-0.593565	0.0253225
chr11	46902217	46902908	692	*	5.26532	4.69969	5.67059	-0.645603	0.0148136
chr11	47151923	47152224	302	*	4.17766	3.52293	4.62635	-0.619266	0.0405619
chr11	47481480	47481830	351	*	4.47283	3.69935	4.97363	-0.782396	0.0101047
chr11	47565407	47566746	1340	*	6.70192	6.23424	7.05453	-0.636997	0.00431533
chr11	47710369	47710711	343	*	4.20199	3.45766	4.69056	-0.704387	0.0207734
chr11	47917102	47918222	1121	*	6.17788	5.67526	6.54991	-0.687131	0.00184965
chr11	48552059	48552468	410	*	5.67641	4.94906	6.1577	-0.898191	0.000562462
chr11	48562408	48562859	452	*	4.55652	4.0105	4.95168	-0.59419	0.0330744
chr11	48823613	48824091	479	*	6.26595	5.68752	6.67771	-0.810015	0.000165397
chr11	49211988	49212900	913	*	5.38894	4.76048	5.82524	-0.832576	0.000619645
chr11	50036845	50037464	620	*	6.06627	5.50406	6.46979	-0.766522	0.000553582
chr11	50793420	50793782	363	*	4.51743	3.88631	4.95501	-0.641208	0.0254568
chr11	51334035	51334401	367	*	5.5735	4.9769	5.99433	-0.731301	0.00564478
chr11	51602369	51602626	258	*	5.64757	5.18066	5.99976	-0.58087	0.0226432
chr11	51868732	51869060	329	*	4.31834	3.58831	4.80078	-0.68752	0.0227283
chr11	52451216	52451723	508	*	5.60664	5.14542	5.95558	-0.596308	0.0137116
chr11	52939368	52939678	311	*	4.48528	3.81542	4.94096	-0.732377	0.0142477
chr11	53495572	53496051	480	*	5.69548	5.15703	6.08669	-0.718748	0.00231723
chr11	53662790	53663655	866	*	6.86486	6.4142	7.20775	-0.630106	0.00242576
chr11	54317268	54317742	475	*	6.57928	6.07941	6.94982	-0.652087	0.00593139
chr11	56254370	56254845	476	*	5.1135	4.45265	5.56503	-0.856585	0.000834833
chr11	56579985	56580465	481	*	6.15413	5.68725	6.50628	-0.625911	0.00590243
chr11	56792689	56793349	661	*	6.5279	6.09763	6.85888	-0.587362	0.00839605
chr11	57031587	57031925	339	*	4.94216	4.3435	5.364	-0.649165	0.0222722
chr11	57162377	57162759	383	*	4.03724	3.27379	4.53387	-0.751399	0.0151656
chr11	57194657	57195309	653	*	6.4756	5.87739	6.89721	-0.808378	0.000313153
chr11	57325981	57326383	403	*	5.01397	4.39252	5.44691	-0.710622	0.008185
chr11	57531462	57532039	578	*	5.91334	5.38882	6.29717	-0.713976	0.00118308
chr11	58178440	58178787	348	*	4.32147	3.62635	4.78858	-0.629146	0.0367279
chr11	60032513	60033209	697	*	7.27981	6.86996	7.59862	-0.588459	0.00298251
chr11	61062599	61063229	631	*	5.24847	4.72385	5.63236	-0.652857	0.00901912
chr11	61611202	61611597	396	*	5.1983	4.65674	5.59114	-0.639394	0.0135427
chr11	62037092	62037464	373	*	4.32476	3.60905	4.80098	-0.750595	0.0149907
chr11	63514594	63515432	839	*	6.36838	5.81959	6.76499	-0.688456	0.00617763
chr11	63789247	63789710	464	*	5.73746	5.29112	6.07784	-0.597546	0.00839605
chr11	63841926	63842235	310	*	4.12259	3.42444	4.59106	-0.63459	0.0347959
chr11	65077527	65078019	493	*	5.1099	4.52671	5.52405	-0.704	0.00649864
chr11	65718411	65718730	320	*	4.2788	3.70174	4.68987	-0.609462	0.0355916
chr11	65732770	65733166	397	*	5.76146	5.27046	6.12713	-0.67909	0.00325104
chr11	65745687	65746490	804	*	6.87234	6.35959	7.24987	-0.668699	0.00464987
chr11	65858749	65859021	273	*	4.30309	3.62737	4.76145	-0.685702	0.0209378
chr11	66609689	66610147	459	*	6.11748	5.48547	6.55548	-0.860717	0.000161825
chr11	67089946	67090235	290	*	4.12071	3.38013	4.60769	-0.681656	0.0252933
chr11	67468903	67469189	287	*	4.19432	3.34368	4.72585	-0.831845	0.00841731
chr11	67552466	67552992	527	*	5.0856	4.53802	5.48158	-0.66694	0.0140138
chr11	67554324	67554621	298	*	5.37127	4.80138	5.77872	-0.692384	0.00659265
chr11	67757480	67757697	218	*	4.26697	3.46658	4.77874	-0.796372	0.00980339
chr11	68032536	68032966	431	*	6.15426	5.62227	6.54206	-0.688122	0.00485237
chr11	68167035	68167546	512	*	5.08938	4.33585	5.58185	-0.879223	0.00150192
chr11	68190851	68191242	392	*	6.06714	5.6249	6.40515	-0.582299	0.0139811
chr11	68534062	68534333	272	*	5.08208	4.45205	5.51914	-0.728216	0.00726665
chr11	69005241	69005528	288	*	4.81671	4.08739	5.29885	-0.82998	0.00408289
chr11	69297685	69298174	490	*	4.73891	4.09816	5.18106	-0.618988	0.0361149
chr11	69791472	69791756	285	*	5.2237	4.59994	5.65774	-0.758233	0.00378813
chr11	70040203	70040563	361	*	4.49126	3.80285	4.95536	-0.69328	0.0217907
chr11	72156682	72156970	289	*	4.84512	4.25672	5.26187	-0.659974	0.0195193
chr11	72284361	72285099	739	*	5.47228	4.91595	5.87279	-0.628307	0.0173135
chr11	75879932	75880305	374	*	4.66867	4.09001	5.08054	-0.649861	0.0174367
chr11	75939119	75939459	341	*	4.59263	3.98635	5.0182	-0.591245	0.0377489
chr11	77625070	77625527	458	*	5.258	4.74444	5.63597	-0.589631	0.0231038
chr11	77840818	77841152	335	*	4.64273	4.08146	5.04577	-0.595583	0.0319549
chr11	77864781	77865247	467	*	5.63658	5.16489	5.99146	-0.589151	0.0208536
chr11	79072033	79072530	498	*	5.89214	5.34834	6.28615	-0.737394	0.00102719
chr11	80918353	80918727	375	*	5.4847	4.81188	5.94174	-0.767449	0.0060306
chr11	81067955	81068320	366	*	4.81796	3.93564	5.36146	-1.05314	0.00058748
chr11	81299284	81299566	283	*	4.48489	3.88044	4.90958	-0.62094	0.0281384
chr11	81348266	81348601	336	*	4.97196	4.43714	5.36125	-0.641862	0.0149674
chr11	81595244	81595670	427	*	6.10695	5.58981	6.48685	-0.708411	0.00138461
chr11	81722038	81722502	465	*	5.68546	5.18079	6.05862	-0.638149	0.0119253
chr11	81800832	81801354	523	*	6.9313	6.47258	7.27882	-0.627211	0.00481089
chr11	81968238	81968991	754	*	7.20076	6.76235	7.53653	-0.597682	0.00609923
chr11	82439910	82440383	474	*	5.08504	4.54475	5.47721	-0.60958	0.0243508
chr11	82579661	82580482	822	*	6.50145	6.05602	6.84131	-0.597275	0.00773708
chr11	82664069	82664476	408	*	5.82555	5.34025	6.18805	-0.582581	0.0201287
chr11	82987564	82988014	451	*	4.76725	4.04737	5.2453	-0.858426	0.00240487
chr11	83312189	83313129	941	*	6.60068	6.16372	6.93561	-0.614954	0.0026491
chr11	83406381	83406892	512	*	5.98703	5.42642	6.38974	-0.740301	0.00137732
chr11	83961855	83962366	512	*	6.55241	6.0808	6.90724	-0.65375	0.00212565
chr11	84194759	84195118	360	*	5.77506	5.12227	6.22285	-0.753596	0.00561861
chr11	84648776	84649286	511	*	5.51448	4.99463	5.89583	-0.626726	0.0126747
chr11	84988571	84988988	418	*	4.95275	4.32057	5.39083	-0.706868	0.00998217
chr11	85379049	85379452	404	*	5.03554	4.44125	5.45523	-0.708169	0.00795074
chr11	85401829	85402115	287	*	4.32453	3.67245	4.77199	-0.70172	0.0160615
chr11	85492144	85493151	1008	*	7.87724	7.47121	8.19374	-0.597127	0.00169674
chr11	86420599	86420885	287	*	4.69367	3.96802	5.17421	-0.788296	0.0071466
chr11	86958218	86958498	281	*	4.63892	4.02476	5.06834	-0.704379	0.0112479
chr11	87553287	87553726	440	*	5.47917	4.92832	5.87685	-0.662093	0.0105115
chr11	87623219	87623505	287	*	4.42438	3.81786	4.85007	-0.621845	0.0313157
chr11	87801785	87802344	560	*	6.59569	6.12251	6.95141	-0.630132	0.0052504
chr11	89107212	89107707	496	*	5.07554	4.58437	5.44129	-0.585569	0.0258318
chr11	89801322	89801597	276	*	4.45177	3.68061	4.9516	-0.782427	0.0110957
chr11	89901003	89901626	624	*	5.30021	4.75032	5.69739	-0.669063	0.0082175
chr11	89927599	89928176	578	*	5.05284	4.54989	5.42505	-0.586754	0.0273152
chr11	90296748	90297052	305	*	4.46966	3.85231	4.90062	-0.591076	0.0408686
chr11	90362932	90363209	278	*	4.92743	4.41504	5.30476	-0.591595	0.0250208
chr11	90775734	90776228	495	*	5.79575	5.26108	6.18497	-0.646235	0.0115591
chr11	90884729	90885163	435	*	4.76266	4.26451	5.13224	-0.604845	0.0247866
chr11	90954347	90954612	266	*	4.11803	3.49629	4.55112	-0.616994	0.0348596
chr11	91141449	91141861	413	*	4.21356	3.49162	4.6925	-0.689344	0.0236297
chr11	91944266	91944976	711	*	5.79553	5.3014	6.16292	-0.635743	0.0078934
chr11	93039210	93039746	537	*	5.83194	5.33521	6.20076	-0.654697	0.00643893
chr11	93109486	93109860	375	*	5.3944	4.88971	5.76755	-0.60548	0.0186147
chr11	93283264	93283645	382	*	4.55257	3.83114	5.03129	-0.767543	0.0108796
chr11	93486973	93487347	375	*	5.19486	4.67922	5.57394	-0.598536	0.0243334
chr11	93689057	93689385	329	*	4.09546	2.79288	4.76865	-1.46664	0.000135743
chr11	95397967	95398642	676	*	6.54171	5.92514	6.9723	-0.877025	2.19284e-05
chr11	95429180	95429688	509	*	5.10376	4.39959	5.5749	-0.844933	0.00192137
chr11	95431448	95431780	333	*	4.39647	3.73994	4.846	-0.709565	0.0152932
chr11	95550346	95550706	361	*	4.78029	4.11009	5.23613	-0.66113	0.023882
chr11	96467035	96467314	280	*	5.13187	4.61553	5.51133	-0.609933	0.0192343
chr11	96555079	96555373	295	*	4.02144	2.97236	4.6224	-1.14841	0.00106542
chr11	97220085	97220704	620	*	6.12976	5.56047	6.53689	-0.804155	0.000138531
chr11	97370680	97371190	511	*	5.52553	4.95921	5.93115	-0.657679	0.0135516
chr11	97377568	97377916	349	*	4.27375	3.51136	4.76994	-0.72926	0.0163189
chr11	97457068	97457527	460	*	5.79016	5.33152	6.13764	-0.582266	0.0184929
chr11	98446830	98447201	372	*	4.42823	3.7901	4.86913	-0.605863	0.0385446
chr11	98722123	98722507	385	*	4.77805	4.15325	5.2126	-0.705118	0.0116535
chr11	99047665	99048154	490	*	5.14977	4.61325	5.53996	-0.588265	0.0300749
chr11	99392180	99392963	784	*	6.85055	6.27445	7.26114	-0.80452	0.000127301
chr11	99466358	99466842	485	*	5.69788	5.25273	6.03757	-0.590484	0.012415
chr11	100021395	100021795	401	*	4.70219	4.04037	5.15417	-0.729099	0.0108928
chr11	100372448	100372748	301	*	4.612	4.04664	5.01713	-0.599207	0.036313
chr11	101238030	101238764	735	*	6.11215	5.48079	6.54984	-0.811248	0.000880779
chr11	102206645	102206901	257	*	4.36114	3.68252	4.82083	-0.687093	0.020384
chr11	102448924	102449286	363	*	5.22964	4.61442	5.65958	-0.674303	0.0151447
chr11	102604967	102605336	370	*	5.3932	4.92238	5.74759	-0.584273	0.0182877
chr11	102964944	102965212	269	*	4.06208	3.15438	4.61492	-0.891897	0.00648395
chr11	103394046	103394356	311	*	4.58671	3.8702	5.06327	-0.779353	0.00748519
chr11	103402713	103403176	464	*	5.6311	5.14383	5.9947	-0.647158	0.0052316
chr11	103493796	103494195	400	*	3.91415	3.16811	4.40346	-0.643378	0.0370179
chr11	103665706	103666015	310	*	5.41847	4.88142	5.80894	-0.64334	0.0136384
chr11	103900586	103901155	570	*	5.13078	4.37082	5.62595	-0.925481	0.000997734
chr11	103916838	103917331	494	*	5.0811	4.45501	5.51627	-0.784838	0.00208457
chr11	103937383	103937869	487	*	5.23633	4.70521	5.62367	-0.634695	0.0154665
chr11	104055955	104056277	323	*	4.94304	4.40979	5.33151	-0.588132	0.0286178
chr11	104122489	104122797	309	*	3.97168	3.13098	4.49937	-0.772885	0.0156959
chr11	104171080	104171839	760	*	7.8484	7.37348	8.2051	-0.625206	0.00766369
chr11	104182201	104182830	630	*	4.93842	4.33834	5.36096	-0.620087	0.0270734
chr11	104734349	104734613	265	*	4.35928	3.76449	4.7792	-0.637635	0.0258887
chr11	105229505	105229883	379	*	4.55115	3.92412	4.98677	-0.674715	0.0181831
chr11	105385210	105385826	617	*	6.3319	5.80681	6.71605	-0.624869	0.0152169
chr11	105390319	105390671	353	*	5.24443	4.72799	5.62394	-0.647721	0.00991055
chr11	105485496	105485819	324	*	4.41286	3.84499	4.81927	-0.582125	0.0387337
chr11	105557357	105557809	453	*	4.45853	3.84671	4.8868	-0.6595	0.0221028
chr11	105810924	105811248	325	*	4.46375	3.78298	4.9244	-0.720704	0.0143623
chr11	107361599	107362111	513	*	4.94614	4.33666	5.37329	-0.692221	0.0125724
chr11	107577342	107577879	538	*	6.93712	6.39669	7.32936	-0.7217	0.00160585
chr11	108057185	108057599	415	*	5.52846	4.7712	6.0225	-0.904507	0.00115188
chr11	108182384	108182866	483	*	6.14581	5.51929	6.58119	-0.818272	0.000603132
chr11	108188727	108189072	346	*	4.82879	4.24369	5.2439	-0.624935	0.0253539
chr11	108756709	108757009	301	*	4.9413	4.24976	5.40682	-0.78774	0.00679859
chr11	108799717	108800319	603	*	5.8971	5.39369	6.26956	-0.637089	0.00808363
chr11	109031579	109031896	318	*	4.77964	4.21153	5.18618	-0.692671	0.00965883
chr11	109798913	109799253	341	*	5.09868	4.58595	5.47619	-0.608666	0.0193685
chr11	109942591	109943149	559	*	5.28101	4.66315	5.71221	-0.790278	0.00224263
chr11	110619436	110619745	310	*	4.63348	3.8721	5.12925	-0.808116	0.00679707
chr11	111175559	111176188	630	*	6.73647	6.22181	7.11503	-0.693546	0.00270275
chr11	111255903	111256583	681	*	5.84828	5.34864	6.21868	-0.670565	0.00461065
chr11	111409227	111409644	418	*	4.91356	4.38363	5.30027	-0.608121	0.0246512
chr11	112071361	112072192	832	*	6.96547	6.53603	7.29598	-0.587234	0.00750001
chr11	112394717	112395076	360	*	4.50694	3.8656	4.94936	-0.689317	0.016625
chr11	112457885	112458748	864	*	6.36169	5.82623	6.75132	-0.759129	0.000201193
chr11	112672626	112672950	325	*	5.11251	4.51058	5.53596	-0.686356	0.0121869
chr11	112993737	112994283	547	*	5.24822	4.60947	5.68942	-0.671222	0.0178473
chr11	113391697	113392041	345	*	5.25599	4.76334	5.62256	-0.623778	0.0129671
chr11	113418986	113419740	755	*	7.03941	6.62848	7.35886	-0.595432	0.00263459
chr11	113466435	113466815	381	*	5.40826	4.919	5.77295	-0.60233	0.0214675
chr11	113560117	113560528	412	*	6.26899	5.75883	6.64511	-0.681635	0.00261547
chr11	113774645	113775117	473	*	4.87677	4.25176	5.31142	-0.623982	0.0294528
chr11	115326821	115327102	282	*	4.88513	4.19283	5.35099	-0.753096	0.0100643
chr11	117013966	117014241	276	*	4.79478	4.01833	5.29681	-0.861301	0.00283131
chr11	117559813	117560348	536	*	6.23094	5.67833	6.62953	-0.768261	0.00039386
chr11	117617711	117618227	517	*	4.5611	3.90447	5.01067	-0.591211	0.0454341
chr11	117648044	117648399	356	*	4.83267	4.18052	5.28017	-0.651484	0.0257977
chr11	118394566	118394948	383	*	4.6328	4.07129	5.03596	-0.647937	0.0182337
chr11	118552322	118553022	701	*	6.13915	5.63791	6.51043	-0.692832	0.00109792
chr11	118755702	118756031	330	*	5.74274	5.24904	6.10988	-0.586779	0.0225007
chr11	118820357	118820668	312	*	5.05952	4.52548	5.4484	-0.580512	0.0314305
chr11	119115504	119115804	301	*	4.14945	3.37918	4.64892	-0.733621	0.0169732
chr11	120173227	120173608	382	*	5.00133	4.17905	5.52183	-1.06452	0.000127222
chr11	120894433	120894944	512	*	4.70719	4.11534	5.12565	-0.67967	0.0135368
chr11	121061678	121061927	250	*	4.08351	3.07843	4.67016	-0.946677	0.00561671
chr11	121655191	121655748	558	*	5.30236	4.55299	5.79308	-0.916792	0.000816886
chr12	4334137	4334403	267	*	4.07826	3.38992	4.54234	-0.600111	0.0482205
chr12	5037984	5038662	679	*	7.36104	6.90061	7.70954	-0.621488	0.00590221
chr12	5202527	5202980	454	*	6.0509	5.49778	6.44975	-0.667211	0.00977143
chr12	5230908	5231390	483	*	6.30964	5.80203	6.68438	-0.703393	0.001308
chr12	6168667	6169354	688	*	6.09522	5.64432	6.43825	-0.620919	0.00470685
chr12	6417782	6418171	390	*	4.62835	4.00607	5.0617	-0.639587	0.0275064
chr12	6527711	6528113	403	*	5.39695	4.79334	5.82122	-0.74164	0.00378129
chr12	6842822	6843153	332	*	4.95837	4.26075	5.4266	-0.836244	0.0024687
chr12	7215607	7216222	616	*	6.45151	5.99004	6.80059	-0.603913	0.00923602
chr12	7217339	7217878	540	*	5.57726	5.05706	5.95879	-0.646977	0.0102669
chr12	7715167	7715497	331	*	4.56546	4.0156	4.96262	-0.595367	0.0323747
chr12	9040666	9041224	559	*	5.06269	4.51843	5.45694	-0.627782	0.0184432
chr12	9232405	9232869	465	*	7.12698	6.71393	7.44772	-0.590334	0.00536063
chr12	9401914	9402345	432	*	6.27444	5.81917	6.61999	-0.586816	0.0144834
chr12	10186626	10186999	374	*	5.78492	5.24322	6.17783	-0.685245	0.00643783
chr12	10451278	10451582	305	*	4.5041	3.78257	4.98286	-0.799588	0.00589345
chr12	10571736	10572886	1151	*	6.38681	5.87078	6.7661	-0.758478	0.000119555
chr12	11427354	11427875	522	*	6.63228	6.06671	7.03752	-0.752316	0.00121346
chr12	11603903	11604506	604	*	6.87213	6.43371	7.2079	-0.596073	0.00800983
chr12	11666515	11666822	308	*	4.13118	3.24463	4.67625	-0.812025	0.0121879
chr12	11673205	11673808	604	*	7.59236	7.1112	7.95256	-0.625371	0.00936303
chr12	11751334	11752073	740	*	6.56087	6.10986	6.90395	-0.622676	0.00492462
chr12	11814825	11815172	348	*	4.79999	4.24748	5.19853	-0.622287	0.0222168
chr12	12279484	12279787	304	*	5.26751	4.71118	5.66801	-0.665873	0.0119591
chr12	12709116	12709700	585	*	6.96869	6.51005	7.31617	-0.610905	0.00786675
chr12	13053533	13054295	763	*	6.44397	5.98807	6.78987	-0.587309	0.0131571
chr12	13139225	13139534	310	*	5.20402	4.70785	5.57253	-0.595857	0.01888
chr12	13322812	13323188	377	*	4.5687	3.73468	5.0938	-0.787651	0.0123767
chr12	13461624	13461866	243	*	5.35601	4.81571	5.74819	-0.650103	0.0112613
chr12	13557109	13557391	283	*	4.64652	4.01357	5.08496	-0.642647	0.0265302
chr12	13597138	13597458	321	*	5.61796	5.11691	5.98914	-0.638529	0.00885787
chr12	13612835	13613355	521	*	5.54552	4.94824	5.96669	-0.713744	0.00694802
chr12	13698761	13700301	1541	*	7.12719	6.66116	7.47887	-0.662841	0.00171162
chr12	13779773	13780153	381	*	5.04302	4.34384	5.51194	-0.797927	0.0058158
chr12	13811754	13812034	281	*	4.93334	4.41086	5.31609	-0.585	0.0327472
chr12	13878586	13878886	301	*	4.52589	3.90741	4.9574	-0.678087	0.018054
chr12	13974224	13974545	322	*	4.51782	3.93316	4.93271	-0.633812	0.0272429
chr12	14068924	14069525	602	*	7.43743	6.94502	7.80387	-0.679509	0.00210389
chr12	14081269	14081601	333	*	4.69418	4.08854	5.11945	-0.606055	0.0375732
chr12	14082755	14083445	691	*	6.80296	6.32472	7.16153	-0.621849	0.00965883
chr12	15064400	15065151	752	*	5.54593	4.92002	5.98102	-0.761703	0.00504344
chr12	15677866	15678164	299	*	3.97784	3.28275	4.44495	-0.592424	0.0495742
chr12	15757450	15757700	251	*	5.81901	5.27732	6.21192	-0.682289	0.00484423
chr12	15800896	15801458	563	*	6.90117	6.44012	7.25001	-0.628506	0.00434637
chr12	15978151	15978916	766	*	6.45023	5.90396	6.84552	-0.748623	0.000857759
chr12	16151002	16151859	858	*	8.47723	8.02094	8.82335	-0.622946	0.00568225
chr12	16162381	16162616	236	*	3.95327	3.2326	4.43166	-0.651426	0.0347524
chr12	16307778	16308185	408	*	4.17967	3.44282	4.66505	-0.718163	0.0176279
chr12	17052676	17053102	427	*	6.26915	5.51762	6.76078	-0.956997	0.00035796
chr12	17084813	17085492	680	*	6.84918	6.38255	7.20119	-0.647442	0.00224443
chr12	17110886	17111156	271	*	4.03473	3.08947	4.60097	-0.844132	0.0125557
chr12	17408384	17408669	286	*	4.74606	3.91606	5.2696	-0.950572	0.00155663
chr12	21126129	21126701	573	*	5.57927	5.07393	5.95278	-0.623902	0.0124057
chr12	21153074	21153831	758	*	7.26383	6.80513	7.61133	-0.629723	0.00383712
chr12	21168175	21168566	392	*	5.51988	4.87374	5.96456	-0.766308	0.00360746
chr12	21217998	21218468	471	*	5.82302	5.32303	6.19361	-0.588829	0.0252949
chr12	22906284	22906681	398	*	4.98201	4.461	5.36398	-0.617771	0.018847
chr12	24609708	24610212	505	*	5.13774	4.6681	5.49147	-0.592588	0.0211495
chr12	24943527	24943798	272	*	4.0104	2.97729	4.60624	-1.18415	0.000766236
chr12	25074129	25074737	609	*	6.1718	5.68028	6.53775	-0.638462	0.00740709
chr12	25579219	25580061	843	*	6.87615	6.42693	7.21821	-0.580017	0.015949
chr12	25615162	25615901	740	*	6.37661	5.89532	6.73688	-0.616298	0.00894764
chr12	25991903	25992426	524	*	5.15561	4.46501	5.6207	-0.792372	0.00483025
chr12	26365985	26366245	261	*	5.27125	4.72004	5.66911	-0.668277	0.0096188
chr12	26809601	26810032	432	*	5.58984	5.04388	5.98498	-0.650402	0.0135421
chr12	27010004	27010577	574	*	6.20503	5.704	6.5762	-0.652565	0.00652232
chr12	27040704	27041395	692	*	5.00708	4.43906	5.41357	-0.658422	0.0155475
chr12	27479468	27480032	565	*	4.72301	4.14741	5.13334	-0.635213	0.0254388
chr12	28003036	28003816	781	*	6.15736	5.63524	6.53991	-0.642178	0.00915187
chr12	28055546	28056182	637	*	5.97043	5.48427	6.33341	-0.674343	0.00202082
chr12	28548997	28549297	301	*	4.20257	3.52337	4.66251	-0.63288	0.0345424
chr12	29247364	29247685	322	*	4.89131	4.24654	5.33535	-0.752213	0.00757277
chr12	29605776	29607106	1331	*	7.53438	7.0882	7.87468	-0.636541	0.00201166
chr12	29707096	29707518	423	*	6.81834	6.35038	7.17111	-0.612434	0.00894683
chr12	29760554	29761033	480	*	4.92777	4.31636	5.35586	-0.7245	0.00652232
chr12	29761156	29761475	320	*	4.13784	3.44042	4.60598	-0.629215	0.0389586
chr12	29766188	29766555	368	*	5.18059	4.54277	5.62135	-0.698769	0.0124753
chr12	30122591	30122872	282	*	4.11542	3.4248	4.58052	-0.712049	0.0188506
chr12	30251079	30251910	832	*	7.08028	6.63989	7.4172	-0.625412	0.00199783
chr12	30383944	30384392	449	*	5.78715	5.06562	6.26591	-0.978725	2.63685e-05
chr12	30635100	30635458	359	*	4.15745	3.55118	4.58303	-0.649228	0.0276237
chr12	30708738	30709155	418	*	5.50452	4.92052	5.91907	-0.710738	0.00630242
chr12	31077002	31077400	399	*	5.37449	4.87233	5.74627	-0.626114	0.0127329
chr12	31264931	31266306	1376	*	6.71219	6.26625	7.05235	-0.622633	0.00227789
chr12	31533231	31533613	383	*	5.43649	4.89074	5.83151	-0.611785	0.0217192
chr12	31756334	31756845	512	*	7.06658	6.62287	7.40544	-0.605423	0.00717923
chr12	31857702	31858228	527	*	5.98034	5.43411	6.37561	-0.711942	0.00211077
chr12	31885855	31886603	749	*	7.82133	7.3741	8.16223	-0.588627	0.0123488
chr12	31964169	31964667	499	*	5.65988	5.08503	6.06983	-0.765153	0.000936738
chr12	33097234	33097524	291	*	3.82954	3.13992	4.29419	-0.627552	0.0390154
chr12	34075799	34076604	806	*	6.92361	6.50641	7.24683	-0.60573	0.00229363
chr12	34091783	34092491	709	*	7.28118	6.80085	7.64091	-0.643166	0.00529268
chr12	34354839	34355123	285	*	4.38656	3.76071	4.82162	-0.676757	0.0190947
chr12	34506329	34506695	367	*	5.17537	4.49818	5.6344	-0.77058	0.00523736
chr12	34603119	34603506	388	*	5.19476	4.62041	5.60447	-0.726751	0.00488822
chr12	34760499	34761129	631	*	5.09183	4.44626	5.53624	-0.734865	0.00718501
chr12	34811895	34812913	1019	*	6.38378	5.969	6.70555	-0.586339	0.00463784
chr12	35401239	35402182	944	*	6.27552	5.78332	6.64183	-0.655391	0.00394229
chr12	35408615	35409008	394	*	4.97638	4.26778	5.44948	-0.785021	0.00632703
chr12	35412755	35413125	371	*	4.7432	4.18082	5.14682	-0.587218	0.0357033
chr12	35449965	35450270	306	*	4.09151	3.3316	4.58666	-0.686753	0.0261253
chr12	37083290	37083566	277	*	4.05769	3.29645	4.55339	-0.676911	0.0309373
chr12	37763651	37764200	550	*	5.4443	4.93011	5.82261	-0.663591	0.00757995
chr12	37769774	37770364	591	*	8.39706	7.93931	8.74402	-0.659837	0.00103044
chr12	38317924	38318542	619	*	5.87943	5.38039	6.24951	-0.601841	0.0157192
chr12	38755375	38755680	306	*	4.12401	3.27574	4.65463	-0.672917	0.0345885
chr12	39251713	39252097	385	*	5.22885	4.67684	5.62712	-0.671913	0.0101237
chr12	39289566	39290081	516	*	6.37825	5.93336	6.71779	-0.610615	0.00630505
chr12	39381167	39381472	306	*	4.57128	4.00849	4.97511	-0.628747	0.0250501
chr12	39581070	39581502	433	*	5.28099	4.791	5.64609	-0.598708	0.0215534
chr12	39594549	39595266	718	*	6.37926	5.87185	6.7539	-0.690967	0.00177007
chr12	39695459	39695722	264	*	3.76668	3.03555	4.2496	-0.694061	0.0282128
chr12	39751756	39752314	559	*	6.02299	5.52142	6.39445	-0.662532	0.00515925
chr12	39974239	39974621	383	*	5.64048	4.95811	6.10186	-0.897699	0.000792106
chr12	39978247	39978532	286	*	5.84475	5.3832	6.19388	-0.598806	0.0115329
chr12	40071727	40072049	323	*	4.0874	3.4347	4.53515	-0.622252	0.0366641
chr12	40085640	40086261	622	*	6.24191	5.76356	6.60054	-0.683539	0.00116698
chr12	40325660	40326014	355	*	4.8784	4.28449	5.29789	-0.625153	0.0272456
chr12	41165045	41165534	490	*	4.56894	3.84366	5.04932	-0.74096	0.0141911
chr12	41192380	41193436	1057	*	6.2599	5.84203	6.58353	-0.584972	0.00671763
chr12	41621242	41621879	638	*	7.48124	7.02211	7.829	-0.626805	0.00463159
chr12	42798029	42798540	512	*	5.36074	4.65783	5.83132	-0.892634	0.000483877
chr12	43462354	43462951	598	*	6.47076	5.92244	6.86711	-0.683304	0.00659773
chr12	43787141	43787765	625	*	4.85656	4.29815	5.25813	-0.664667	0.0131954
chr12	43901053	43901416	364	*	4.38355	3.79038	4.80267	-0.596122	0.0364825
chr12	43948370	43948776	407	*	5.41964	4.66164	5.91399	-0.938973	0.00100401
chr12	44045831	44046139	309	*	4.41846	3.72602	4.88438	-0.682794	0.0245665
chr12	44386763	44387136	374	*	4.94585	4.43059	5.32473	-0.586584	0.0298885
chr12	44494267	44494571	305	*	4.7208	3.95113	5.22003	-0.843275	0.00418119
chr12	44599303	44599587	285	*	4.89134	4.26852	5.32493	-0.706071	0.0100788
chr12	44911484	44911711	228	*	3.75844	3.02019	4.24441	-0.66995	0.0339404
chr12	44987718	44988047	330	*	4.83369	4.25002	5.24809	-0.653807	0.0212761
chr12	45342680	45343528	849	*	6.18149	5.74205	6.51787	-0.608922	0.00518496
chr12	46126043	46126459	417	*	5.08831	4.40382	5.55064	-0.805791	0.0027145
chr12	46248393	46248967	575	*	5.42522	4.9428	5.78612	-0.602267	0.016801
chr12	46313868	46314245	378	*	4.65937	4.02708	5.0975	-0.701208	0.015202
chr12	46419614	46420013	400	*	5.32212	4.6372	5.78466	-0.783421	0.00573444
chr12	46648687	46649092	406	*	5.09014	4.52362	5.49587	-0.664716	0.0135743
chr12	47290488	47291180	693	*	6.22409	5.74815	6.58136	-0.631408	0.00779966
chr12	48146173	48146456	284	*	4.79293	4.26593	5.17809	-0.646249	0.0179808
chr12	48442635	48442964	330	*	5.1692	4.3879	5.67322	-1.02826	0.000136485
chr12	49465852	49466140	289	*	4.38518	3.76278	4.81858	-0.619641	0.0376226
chr12	49743293	49743773	481	*	6.59328	6.14008	6.93762	-0.626762	0.00491477
chr12	50111710	50112577	868	*	7.41251	6.98013	7.74474	-0.589406	0.00808503
chr12	50169796	50170192	397	*	5.45715	4.93915	5.8375	-0.634545	0.0126747
chr12	50258596	50259454	859	*	7.01826	6.51528	7.39049	-0.663384	0.00475149
chr12	50632990	50633414	425	*	5.29886	4.79661	5.6707	-0.657003	0.00686864
chr12	51185324	51186099	776	*	6.58647	6.0196	6.99238	-0.811007	6.6029e-05
chr12	51279318	51279874	557	*	5.41434	4.80648	5.8407	-0.693499	0.0120377
chr12	51358014	51358602	589	*	5.00131	4.42182	5.41361	-0.640276	0.0175955
chr12	51437476	51437909	434	*	4.635	4.04885	5.05062	-0.690074	0.0131571
chr12	51494173	51495157	985	*	7.24752	6.83225	7.56958	-0.592369	0.00422749
chr12	51501157	51501580	424	*	5.77173	5.2713	6.14257	-0.599119	0.0190143
chr12	52260758	52261049	292	*	4.26761	3.63724	4.70483	-0.583164	0.0481444
chr12	52795330	52796108	779	*	5.60419	5.05292	6.00208	-0.69388	0.00397132
chr12	53027372	53027708	337	*	6.28527	5.7221	6.68929	-0.764173	0.000597514
chr12	53571517	53572104	588	*	4.58192	4.02879	4.98077	-0.610783	0.0288295
chr12	53769320	53769750	431	*	4.68006	3.9212	5.17477	-0.811913	0.00760653
chr12	54303554	54303866	313	*	4.16982	3.43455	4.65452	-0.692706	0.0253722
chr12	54572785	54573310	526	*	5.7893	5.24294	6.18465	-0.657619	0.0100902
chr12	55757810	55758351	542	*	4.88275	4.25023	5.32099	-0.725538	0.00823147
chr12	55927356	55927677	322	*	5.15807	4.48147	5.61682	-0.8107	0.00261676
chr12	56121160	56121504	345	*	4.38114	3.79655	4.79599	-0.606365	0.0369724
chr12	56318893	56319271	379	*	5.23666	4.72271	5.61484	-0.611316	0.0188576
chr12	57102359	57102737	379	*	5.62052	5.1776	5.95893	-0.592286	0.0151744
chr12	57830011	57830463	453	*	4.91907	4.28307	5.35897	-0.692623	0.0150405
chr12	57897971	57898297	327	*	4.19823	3.58796	4.62575	-0.628977	0.0309269
chr12	58360241	58360788	548	*	5.61141	5.08876	5.99425	-0.628572	0.0136768
chr12	58838129	58838417	289	*	4.18084	3.47367	4.65331	-0.705448	0.0192484
chr12	58969577	58969944	368	*	5.11325	4.60027	5.4909	-0.635593	0.0118231
chr12	59072185	59072680	496	*	6.4866	5.98875	6.85602	-0.70573	0.000707599
chr12	59329054	59329486	433	*	4.68049	4.09024	5.09817	-0.581552	0.0439983
chr12	59339388	59339681	294	*	4.52133	3.88676	4.96054	-0.664123	0.0235626
chr12	59479314	59479805	492	*	5.58163	5.06503	5.96123	-0.606054	0.0195831
chr12	59484583	59484941	359	*	4.62436	3.9233	5.09412	-0.820297	0.0042197
chr12	59811829	59812220	392	*	5.2763	4.63506	5.71867	-0.803044	0.00207588
chr12	59968152	59968527	376	*	4.31234	3.72651	4.72781	-0.594606	0.0403427
chr12	61521548	61521967	420	*	6.72048	6.29949	7.04596	-0.581403	0.00848703
chr12	62388546	62388867	322	*	4.43794	3.75682	4.89875	-0.69928	0.0185166
chr12	64091270	64091933	664	*	5.27591	4.74313	5.66413	-0.601842	0.0231338
chr12	65548305	65548639	335	*	5.59994	5.02074	6.01209	-0.684096	0.00943692
chr12	65680377	65680797	421	*	5.21542	4.70103	5.59383	-0.613153	0.019432
chr12	65922549	65923545	997	*	5.9825	5.28644	6.45003	-0.941581	6.88466e-05
chr12	66755545	66756054	510	*	5.49399	4.84649	5.93931	-0.747755	0.00749713
chr12	67141627	67142161	535	*	5.82876	5.29469	6.21767	-0.645798	0.0113451
chr12	67198685	67198919	235	*	4.24989	3.67554	4.65958	-0.622966	0.0316898
chr12	69824939	69825205	267	*	4.34168	3.74307	4.76349	-0.591114	0.0388868
chr12	70239797	70240197	401	*	6.06961	5.53369	6.45948	-0.709584	0.00158397
chr12	70300713	70301075	363	*	5.54238	5.07463	5.89504	-0.615037	0.0101322
chr12	70421444	70421900	457	*	4.52316	3.80202	5.00176	-0.698313	0.0194537
chr12	70498147	70498614	468	*	4.91538	4.28707	5.35161	-0.68389	0.0160589
chr12	70743230	70743530	301	*	4.22191	3.48902	4.70559	-0.755115	0.0140853
chr12	70906960	70907195	236	*	4.64646	4.09987	5.04191	-0.611578	0.0274432
chr12	71156858	71157178	321	*	4.13779	3.48455	4.58579	-0.616357	0.0368124
chr12	71399976	71400571	596	*	5.09706	4.44689	5.54363	-0.787976	0.00329479
chr12	71636298	71636798	501	*	5.39418	4.81024	5.8087	-0.749426	0.0029163
chr12	71714524	71714963	440	*	5.50677	4.95988	5.90239	-0.65602	0.0111569
chr12	72388144	72388530	387	*	5.46126	4.89942	5.86459	-0.639989	0.0177839
chr12	72392965	72393602	638	*	6.37039	5.8871	6.73178	-0.676019	0.00137732
chr12	72538564	72538933	370	*	6.91882	6.42049	7.28851	-0.667321	0.00284553
chr12	72750019	72750397	379	*	5.66233	5.19993	6.01195	-0.599945	0.0101237
chr12	73110472	73110712	241	*	4.54576	3.66941	5.08703	-0.964682	0.00191401
chr12	73531897	73532376	480	*	5.67374	5.10672	6.07973	-0.715634	0.0034014
chr12	74043744	74044642	899	*	7.04082	6.54793	7.40752	-0.70042	0.000704541
chr12	74117894	74118349	456	*	4.55451	3.95111	4.97868	-0.587125	0.0414899
chr12	74216145	74216858	714	*	6.77345	6.33943	7.10666	-0.583145	0.0104789
chr12	74329698	74330136	439	*	5.05338	4.45616	5.47451	-0.719215	0.00767219
chr12	74449998	74450329	332	*	4.56619	3.7916	5.06744	-0.915489	0.00177517
chr12	74874211	74874586	376	*	4.83014	4.18513	5.27429	-0.762262	0.00604865
chr12	75182608	75183270	663	*	7.52492	6.99552	7.91135	-0.76658	0.000120581
chr12	75374111	75374805	695	*	5.55111	5.02644	5.93503	-0.626002	0.014603
chr12	75710916	75711341	426	*	5.36416	4.81432	5.76132	-0.612808	0.0224064
chr12	75833499	75834168	670	*	6.25415	5.76032	6.62137	-0.647852	0.00483961
chr12	76285480	76285769	290	*	5.41025	4.81078	5.83249	-0.767438	0.00196271
chr12	76666762	76667243	482	*	5.68091	5.0716	6.10797	-0.748886	0.00396649
chr12	76708707	76709192	486	*	5.4021	4.89458	5.77681	-0.618574	0.0131055
chr12	76915942	76916280	339	*	4.71574	4.07892	5.15603	-0.669698	0.0202148
chr12	77039708	77040216	509	*	5.63427	4.93405	6.10365	-0.909655	0.000265653
chr12	77638169	77638613	445	*	4.89098	4.23212	5.3416	-0.677035	0.0186486
chr12	77663082	77663653	572	*	6.84902	6.36714	7.20961	-0.683252	0.00121272
chr12	77860254	77860843	590	*	5.59195	5.04321	5.98853	-0.688632	0.0046744
chr12	77862661	77863216	556	*	5.49763	4.75995	5.98336	-0.925434	0.00047108
chr12	78003051	78003331	281	*	4.67152	3.73275	5.23547	-1.15908	0.000313697
chr12	78244546	78244978	433	*	5.53724	4.7674	6.03653	-1.0097	7.18471e-05
chr12	78451699	78452093	395	*	4.92787	4.32061	5.35392	-0.672678	0.0160006
chr12	79122845	79123183	339	*	5.05055	4.50066	5.44773	-0.610337	0.0234174
chr12	81235953	81236381	429	*	5.40806	4.87854	5.79455	-0.63927	0.0104488
chr12	81324028	81324764	737	*	6.74664	6.11612	7.18393	-0.871131	8.60701e-05
chr12	81564076	81564554	479	*	5.31354	4.60214	5.78787	-0.859586	0.0013416
chr12	81948996	81949704	709	*	6.29296	5.79223	6.66397	-0.689215	0.00153499
chr12	82304188	82304893	706	*	5.72168	5.25951	6.07117	-0.59104	0.013694
chr12	82322957	82323420	464	*	5.05531	4.51941	5.44517	-0.589274	0.0294415
chr12	82362239	82362728	490	*	5.14225	4.50612	5.5822	-0.79117	0.0033981
chr12	82374067	82374436	370	*	6.0096	5.5671	6.34776	-0.580904	0.0109435
chr12	82667676	82668359	684	*	6.13168	5.60832	6.51491	-0.688251	0.00360242
chr12	82726309	82726768	460	*	4.56279	3.91786	5.0069	-0.676657	0.0200698
chr12	82830298	82830650	353	*	4.93289	4.42909	5.30556	-0.588452	0.0287041
chr12	83424635	83425030	396	*	4.18655	3.39364	4.69531	-0.751	0.0167904
chr12	85519539	85519890	352	*	5.74503	5.28881	6.09111	-0.604785	0.0092608
chr12	85855143	85855471	329	*	4.62654	3.92647	5.09586	-0.726787	0.0135978
chr12	86056395	86056706	312	*	4.11874	3.12737	4.70081	-0.972954	0.00538983
chr12	86085814	86086256	443	*	7.10897	6.64522	7.45935	-0.657627	0.00144469
chr12	87464731	87465037	307	*	4.5082	3.86369	4.95212	-0.674699	0.0186682
chr12	88433186	88433524	339	*	5.11262	4.53654	5.52319	-0.611133	0.0278716
chr12	88476771	88477262	492	*	5.00988	4.51613	5.37705	-0.595602	0.0237725
chr12	88775369	88775803	435	*	4.55646	3.98523	4.96459	-0.60365	0.0328456
chr12	88881853	88882226	374	*	4.56064	3.92539	5.00018	-0.708566	0.0119831
chr12	88953727	88954238	512	*	6.29936	5.83826	6.64824	-0.611655	0.00702761
chr12	88961556	88961916	361	*	4.23999	3.38654	4.77259	-0.787947	0.0137541
chr12	89082458	89082879	422	*	4.6928	3.74651	5.25941	-1.0958	0.000453064
chr12	89310141	89310610	470	*	6.074	5.64593	6.40369	-0.584739	0.0109213
chr12	89333493	89333919	427	*	5.7434	5.1531	6.1611	-0.775388	0.00105979
chr12	89471253	89471871	619	*	5.77113	5.17412	6.19215	-0.737881	0.00276431
chr12	89798427	89798797	371	*	5.08254	4.50775	5.49246	-0.717292	0.00511931
chr12	89854078	89854825	748	*	5.83932	5.29991	6.23103	-0.718029	0.00145237
chr12	89933597	89934060	464	*	5.15423	4.66217	5.52047	-0.607154	0.0191942
chr12	90281252	90281588	337	*	4.90021	4.0647	5.42589	-0.964532	0.00128762
chr12	90460088	90460592	505	*	5.79961	5.19051	6.22657	-0.739481	0.00475279
chr12	90960092	90960419	328	*	3.95342	2.9712	4.53241	-0.92461	0.00704916
chr12	92226859	92227226	368	*	4.41973	3.81239	4.84583	-0.602847	0.0385365
chr12	92723025	92723374	350	*	5.51522	4.87767	5.95585	-0.801601	0.00185518
chr12	93812836	93813376	541	*	6.58423	6.09292	6.95006	-0.637086	0.009085
chr12	94085261	94085987	727	*	5.82667	5.23682	6.24415	-0.752194	0.00254548
chr12	94509843	94510161	319	*	5.35823	4.86378	5.72579	-0.621001	0.0131155
chr12	95538316	95538936	621	*	5.08798	4.41991	5.54285	-0.859266	0.00110865
chr12	95675495	95676222	728	*	5.93504	5.37082	6.33959	-0.733826	0.00225944
chr12	97024376	97024884	509	*	5.08686	4.30521	5.59102	-0.929345	0.00203214
chr12	97274241	97274835	595	*	4.19595	3.44735	4.68633	-0.652863	0.0362215
chr12	98014060	98014335	276	*	4.37125	3.65624	4.84717	-0.707648	0.0173779
chr12	98128943	98129307	365	*	4.66469	4.07148	5.08384	-0.668192	0.0172116
chr12	98336162	98336594	433	*	5.41012	4.71823	5.87579	-0.868487	0.000682347
chr12	98458175	98459280	1106	*	6.724	6.31375	7.04305	-0.606786	0.00196499
chr12	98905560	98905840	281	*	6.05248	5.50809	6.4468	-0.694109	0.00332007
chr12	98907415	98907836	422	*	5.13486	4.49464	5.57676	-0.697868	0.0136017
chr12	98910274	98910721	448	*	4.78332	4.23941	5.17739	-0.617554	0.0217617
chr12	99012804	99013226	423	*	5.30982	4.51053	5.82115	-0.953941	0.000909051
chr12	99044509	99045033	525	*	5.76454	5.28155	6.12575	-0.619439	0.0125459
chr12	99067563	99067962	400	*	4.81905	4.23215	5.23505	-0.639724	0.0209041
chr12	99470516	99471057	542	*	5.69431	5.09276	6.11756	-0.776519	0.00118971
chr12	99719744	99720182	439	*	5.88093	5.32048	6.28355	-0.687683	0.00669773
chr12	99822652	99822937	286	*	4.80229	4.16024	5.24505	-0.622876	0.0323408
chr12	99923062	99923535	474	*	6.15087	5.63139	6.53202	-0.648661	0.00918298
chr12	99928235	99928831	597	*	7.67608	7.25908	7.99919	-0.605294	0.00217117
chr12	100232511	100232788	278	*	5.14372	4.53312	5.5714	-0.726747	0.00488576
chr12	100297834	100298116	283	*	4.86754	4.28364	5.28204	-0.658479	0.0170465
chr12	100303110	100303676	567	*	6.71799	6.29839	7.04265	-0.580871	0.00861015
chr12	100402323	100402620	298	*	5.47785	4.93359	5.8721	-0.601303	0.027377
chr12	100404388	100404901	514	*	6.15875	5.65367	6.53213	-0.656507	0.00515225
chr12	100413971	100414217	247	*	4.45672	3.82469	4.89473	-0.586769	0.0467303
chr12	100994147	100994416	270	*	5.34851	4.82876	5.7298	-0.63497	0.0124915
chr12	101852033	101852597	565	*	6.41419	5.88711	6.79939	-0.690183	0.00341471
chr12	101928483	101928842	360	*	5.06949	4.38456	5.53203	-0.799093	0.00412424
chr12	102127984	102128304	321	*	5.3332	4.8775	5.67898	-0.595014	0.0155056
chr12	102519964	102520280	317	*	4.65141	4.05962	5.06986	-0.676928	0.0148066
chr12	103049895	103050233	339	*	5.01363	4.39722	5.44414	-0.709698	0.0104981
chr12	103064256	103064520	265	*	4.24456	3.62286	4.67763	-0.592837	0.0453763
chr12	103095135	103095562	428	*	5.84727	5.20448	6.29037	-0.839262	0.000670448
chr12	103380348	103380584	237	*	5.7482	5.26267	6.11082	-0.666843	0.00323223
chr12	103992763	103993374	612	*	6.65297	6.15745	7.02111	-0.674587	0.00207841
chr12	104013544	104013985	442	*	5.0395	4.53053	5.41498	-0.620956	0.0161686
chr12	104878369	104878875	507	*	4.95249	4.4029	5.34952	-0.59641	0.027715
chr12	104960018	104960328	311	*	4.70832	3.95212	5.20192	-0.793465	0.00750786
chr12	105613547	105613984	438	*	5.74543	5.03657	6.21864	-0.940089	9.33773e-05
chr12	105718671	105718995	325	*	4.74454	4.09332	5.19159	-0.718011	0.0123404
chr12	106156749	106157189	441	*	6.00261	5.42163	6.41565	-0.7262	0.00350935
chr12	106157855	106158924	1070	*	6.49117	5.97239	6.87195	-0.726684	0.000658706
chr12	106604170	106604445	276	*	3.74821	2.91647	4.27242	-0.74083	0.0222388
chr12	106861686	106862074	389	*	4.75484	4.23236	5.13759	-0.582431	0.0366752
chr12	106890300	106890730	431	*	5.84353	5.18268	6.29507	-0.888555	0.000236432
chr12	107187891	107188257	367	*	4.8979	4.36901	5.28407	-0.585014	0.0316503
chr12	107536324	107536660	337	*	4.01448	3.31378	4.48408	-0.688475	0.0228125
chr12	108590121	108590410	290	*	4.21754	3.62381	4.63694	-0.637176	0.0274781
chr12	108682017	108682448	432	*	5.15072	4.65285	5.52015	-0.609847	0.0162101
chr12	109472613	109473138	526	*	5.9512	5.23004	6.42979	-0.945775	0.000128502
chr12	109473693	109474100	408	*	4.86372	4.24628	5.29472	-0.689572	0.014844
chr12	109923321	109923662	342	*	4.75442	4.21117	5.14814	-0.596133	0.029159
chr12	110561545	110561820	276	*	4.52662	3.76844	5.02105	-0.708991	0.020297
chr12	110578405	110578737	333	*	4.79237	4.0678	5.27245	-0.844723	0.00275068
chr12	111680615	111680982	368	*	5.49339	4.93326	5.89585	-0.677141	0.0082489
chr12	111699526	111699861	336	*	6.0356	5.56093	6.39217	-0.605159	0.0116012
chr12	111762756	111763135	380	*	6.26042	5.78488	6.61747	-0.663824	0.00198537
chr12	111980869	111981242	374	*	5.53229	5.04061	5.89832	-0.603225	0.0158732
chr12	112335672	112336020	349	*	4.83127	4.2728	5.23288	-0.595572	0.0293189
chr12	113292048	113292918	871	*	7.32903	6.78252	7.72445	-0.742911	0.00120428
chr12	116233941	116234580	640	*	6.17581	5.70049	6.53274	-0.636655	0.00488264
chr12	116236729	116236991	263	*	4.51574	3.96522	4.91324	-0.598934	0.0307471
chr12	116513699	116514231	533	*	5.32571	4.7175	5.75223	-0.71792	0.00880978
chr12	116663427	116663952	526	*	5.76753	4.98079	6.27378	-1.02629	7.97639e-05
chr12	117110748	117111116	369	*	5.43146	4.87576	5.83165	-0.640382	0.0165321
chr12	118415990	118416302	313	*	4.75166	4.19108	5.15435	-0.65098	0.0175963
chr12	119450000	119450494	495	*	6.74372	6.24196	7.11529	-0.632861	0.00971187
chr12	120014879	120015612	734	*	5.98779	5.56055	6.31699	-0.588171	0.00912203
chr13	3632527	3632839	313	*	5.66568	5.15794	6.04049	-0.609442	0.0159952
chr13	4306165	4306470	306	*	4.4563	3.6606	4.96618	-0.743512	0.0171583
chr13	4970554	4970861	308	*	4.60692	4.04217	5.01175	-0.633131	0.0215899
chr13	5301947	5302684	738	*	7.16906	6.74479	7.49649	-0.585415	0.00932292
chr13	6030218	6030585	368	*	5.32382	4.79451	5.7102	-0.671219	0.00763231
chr13	6165832	6166469	638	*	6.60523	6.06859	6.99548	-0.695133	0.00335408
chr13	6188863	6189425	563	*	5.84097	5.30473	6.23102	-0.62813	0.0176295
chr13	6431656	6432819	1164	*	6.23546	5.74258	6.60215	-0.666227	0.00363264
chr13	7057524	7058123	600	*	6.13617	5.69072	6.47605	-0.619566	0.00724689
chr13	7434756	7435094	339	*	4.54281	3.90259	4.98469	-0.711552	0.0139854
chr13	8690137	8690595	459	*	6.24685	5.7614	6.60943	-0.615266	0.0147935
chr13	8749115	8749562	448	*	4.5537	3.98265	4.96172	-0.616902	0.0260999
chr13	9282475	9282742	268	*	4.74738	4.20677	5.13971	-0.618529	0.0237596
chr13	9333082	9333672	591	*	7.21652	6.66163	7.61628	-0.760824	0.000597806
chr13	9665114	9665487	374	*	5.07184	4.40214	5.52745	-0.831229	0.00179605
chr13	10019162	10019445	284	*	4.47083	3.86152	4.89788	-0.588243	0.0440151
chr13	10264120	10264553	434	*	4.34504	3.59535	4.83589	-0.786753	0.00926201
chr13	10566883	10567199	317	*	5.07285	4.47487	5.49435	-0.606656	0.0345437
chr13	10711434	10711864	431	*	5.41941	4.82892	5.8372	-0.673369	0.0124499
chr13	11483047	11483626	580	*	6.85431	6.36574	7.21863	-0.649721	0.00580603
chr13	11542579	11543105	527	*	4.55661	3.79503	5.05246	-0.865502	0.00408548
chr13	11662853	11663239	387	*	5.00659	4.48044	5.39131	-0.611438	0.0186182
chr13	11747523	11747837	315	*	4.28361	3.59448	4.74805	-0.720773	0.0170444
chr13	11865331	11865720	390	*	4.93601	4.29782	5.37694	-0.635469	0.0297681
chr13	11925528	11925996	469	*	5.61076	5.02193	6.02773	-0.717546	0.00480885
chr13	11972753	11973091	339	*	4.13323	3.3995	4.61726	-0.697487	0.0223522
chr13	11978934	11979475	542	*	6.19877	5.43365	6.6961	-1.08214	1.26826e-06
chr13	12179087	12179888	802	*	6.12534	5.47195	6.57341	-0.876437	0.000242488
chr13	12430943	12431307	365	*	5.01156	4.40044	5.4395	-0.784166	0.00260251
chr13	14300389	14300770	382	*	4.65081	4.08433	5.05651	-0.654563	0.016673
chr13	14602633	14603171	539	*	5.55985	4.98024	5.97221	-0.734252	0.00310244
chr13	15426584	15427401	818	*	6.7202	6.24818	7.07528	-0.660659	0.00173127
chr13	15698298	15698715	418	*	6.43229	5.94455	6.79615	-0.635411	0.00609675
chr13	15777550	15778167	618	*	7.88846	7.4879	8.20164	-0.591903	0.00228313
chr13	15819371	15819857	487	*	4.98292	4.40615	5.39384	-0.644589	0.0187745
chr13	16010064	16010439	376	*	6.6668	6.01547	7.11391	-0.844901	0.000794559
chr13	16114946	16115262	317	*	4.30754	3.69298	4.73715	-0.607209	0.0363065
chr13	16356384	16356615	232	*	4.00303	3.2775	4.48353	-0.613501	0.0457878
chr13	16661349	16661860	512	*	4.58184	3.89775	5.04399	-0.702912	0.0171173
chr13	17194574	17194933	360	*	4.57925	3.85115	5.06086	-0.806582	0.0063651
chr13	17297667	17298024	358	*	4.77467	4.13411	5.21673	-0.67348	0.0200186
chr13	17494937	17495715	779	*	6.83168	6.36789	7.18208	-0.610069	0.00978975
chr13	17550862	17551201	340	*	5.03028	4.43331	5.45128	-0.741856	0.00436449
chr13	17705081	17705759	679	*	6.58459	6.04503	6.97637	-0.723471	0.00117452
chr13	18196466	18197287	822	*	5.63542	5.08182	6.03452	-0.739089	0.00142956
chr13	18848253	18848541	289	*	4.41158	3.54976	4.94738	-0.98579	0.00126109
chr13	19004500	19004789	290	*	5.6947	5.22256	6.04983	-0.599047	0.0124211
chr13	19841599	19842128	530	*	5.99815	5.52678	6.35285	-0.601555	0.0143213
chr13	19998291	19998619	329	*	4.71203	4.16838	5.10596	-0.59299	0.0319492
chr13	20037447	20038024	578	*	6.29633	5.84375	6.64032	-0.612325	0.00668963
chr13	20301811	20302112	302	*	6.20721	5.69157	6.5863	-0.675986	0.00457621
chr13	20981277	20982214	938	*	7.15086	6.70076	7.49341	-0.608811	0.00612358
chr13	21215218	21215906	689	*	7.03426	6.57006	7.3849	-0.634763	0.00387485
chr13	21233632	21234724	1093	*	8.47553	8.01343	8.82498	-0.64096	0.00356462
chr13	21242074	21242770	697	*	5.59365	4.9809	6.02238	-0.835589	0.000374399
chr13	21259035	21260156	1122	*	8.22234	7.74762	8.57893	-0.682522	0.000995581
chr13	21847870	21848187	318	*	4.78859	4.05413	5.27295	-0.802081	0.00709709
chr13	21855087	21855562	476	*	6.9499	6.44822	7.32143	-0.65205	0.00724192
chr13	21881773	21882201	429	*	5.6413	4.98997	6.08841	-0.742614	0.0073289
chr13	21896774	21897675	902	*	7.99821	7.57278	8.32633	-0.586425	0.0085111
chr13	21907041	21907397	357	*	4.93053	4.20777	5.40983	-0.914411	0.000861556
chr13	21907855	21908196	342	*	4.71414	3.68927	5.3073	-1.229	0.00023349
chr13	21919153	21919475	323	*	4.38201	3.77732	4.80681	-0.590308	0.0422961
chr13	21936968	21937230	263	*	4.68678	3.64083	5.28674	-1.37614	1.58307e-05
chr13	21994006	21994345	340	*	4.82294	4.02823	5.33242	-0.923857	0.00194402
chr13	22022167	22022679	513	*	6.5898	6.08548	6.96276	-0.667068	0.0044607
chr13	23285052	23286434	1383	*	7.15398	6.69191	7.5034	-0.674099	0.000534752
chr13	23298606	23299657	1052	*	6.95354	6.41082	7.34698	-0.753255	0.000500811
chr13	23307059	23307853	795	*	5.74282	5.30892	6.07594	-0.583242	0.0157423
chr13	23308820	23309202	383	*	5.23865	4.59866	5.68043	-0.759196	0.00677841
chr13	23317385	23317843	459	*	4.36578	3.35536	4.9542	-1.16505	0.000906024
chr13	23466998	23467220	223	*	5.27818	4.6457	5.71641	-0.693849	0.0128049
chr13	24102026	24102670	645	*	5.69479	5.24714	6.03594	-0.582702	0.0145641
chr13	24520384	24520643	260	*	4.5486	3.9913	4.94961	-0.617247	0.026202
chr13	24777962	24778372	411	*	4.51672	3.95499	4.92	-0.611899	0.0297345
chr13	25136640	25137508	869	*	5.87523	5.41251	6.22503	-0.585741	0.0186682
chr13	25272140	25272573	434	*	6.25963	5.75525	6.63263	-0.634833	0.0100788
chr13	25310377	25310750	374	*	4.5866	3.98221	5.01126	-0.592926	0.0379749
chr13	25899524	25900495	972	*	7.28626	6.83124	7.63166	-0.664727	0.000981239
chr13	25958547	25959078	532	*	6.1711	5.71776	6.51553	-0.607801	0.0102135
chr13	26723108	26723384	277	*	4.07109	3.40317	4.52589	-0.670731	0.0262017
chr13	26848196	26848473	278	*	4.20935	3.63008	4.62153	-0.630723	0.0314476
chr13	26877831	26878140	310	*	4.65819	4.12638	5.04591	-0.582758	0.0355916
chr13	28295534	28295860	327	*	5.01376	4.52968	5.37558	-0.589324	0.0212252
chr13	28751016	28751442	427	*	5.0138	4.44746	5.41944	-0.680954	0.0138279
chr13	29119362	29119751	390	*	5.32737	4.75648	5.73531	-0.634701	0.0221044
chr13	29234288	29234882	595	*	7.06278	6.62547	7.39791	-0.62468	0.00279741
chr13	29901604	29902055	452	*	6.2239	5.7403	6.58545	-0.632476	0.00825442
chr13	29943527	29944201	675	*	6.39402	5.93195	6.74345	-0.589127	0.0162743
chr13	30014554	30014992	439	*	6.17235	5.69618	6.52975	-0.594273	0.0184093
chr13	30109128	30109729	602	*	5.58365	5.10102	5.94467	-0.627095	0.0109467
chr13	30384721	30385111	391	*	5.29555	4.84102	5.64066	-0.603601	0.0135099
chr13	30887679	30888000	322	*	4.55546	3.84298	5.03026	-0.645038	0.0327001
chr13	32238157	32238439	283	*	4.74613	4.19826	5.14225	-0.597203	0.0315731
chr13	33137558	33138385	828	*	5.79367	5.24031	6.19264	-0.704789	0.00457841
chr13	34218913	34219250	338	*	5.20894	4.54098	5.66375	-0.760181	0.00526417
chr13	34395544	34395886	343	*	5.32708	4.8011	5.7117	-0.616999	0.0190409
chr13	34632867	34633258	392	*	5.12551	4.65259	5.48108	-0.614022	0.0145459
chr13	35276764	35277102	339	*	4.34547	3.77929	4.75102	-0.613766	0.0339601
chr13	35469419	35469937	519	*	5.55751	5.09034	5.90983	-0.594768	0.0152795
chr13	35611029	35611581	553	*	4.42185	3.86818	4.82098	-0.607284	0.0318751
chr13	36444673	36445355	683	*	5.6594	5.10954	6.05656	-0.739726	0.00134583
chr13	37673079	37673796	718	*	5.8863	5.36111	6.27049	-0.672198	0.00538972
chr13	38353072	38353409	338	*	5.19673	4.60158	5.61684	-0.681242	0.014507
chr13	38470860	38471210	351	*	4.79532	4.169	5.2306	-0.619008	0.031598
chr13	38478257	38478716	460	*	5.86273	5.27577	6.27877	-0.795938	0.000682034
chr13	38714876	38715352	477	*	5.31035	4.65522	5.75924	-0.790628	0.00261013
chr13	41186306	41186824	519	*	4.45006	3.76163	4.91418	-0.636586	0.0324861
chr13	41422013	41422958	946	*	6.25852	5.71958	6.64998	-0.716842	0.0019684
chr13	41758695	41759813	1119	*	7.30554	6.86398	7.64315	-0.629438	0.00205289
chr13	41827515	41828007	493	*	6.72494	6.23786	7.08843	-0.600415	0.0170049
chr13	42285948	42286235	288	*	4.53647	3.92631	4.96394	-0.62082	0.033882
chr13	42821722	42822123	402	*	6.78551	6.31014	7.14247	-0.61934	0.00804875
chr13	42823829	42824256	428	*	6.38557	5.94865	6.72047	-0.585125	0.0107845
chr13	42839275	42839765	491	*	6.61919	6.16458	6.96435	-0.644544	0.00206879
chr13	42901285	42901671	387	*	4.96224	4.42251	5.35412	-0.650575	0.0119725
chr13	42952120	42952739	620	*	7.58794	7.06939	7.96859	-0.721784	0.000811759
chr13	42974031	42974367	337	*	4.6877	4.14287	5.08224	-0.601999	0.0265389
chr13	43032429	43032767	339	*	5.73727	5.19784	6.12899	-0.698854	0.00279676
chr13	43042791	43043174	384	*	5.9604	5.51613	6.29959	-0.598008	0.00965883
chr13	43463533	43463858	326	*	4.5091	3.67638	5.0337	-0.896529	0.00383958
chr13	43633084	43634020	937	*	5.82352	5.22114	6.24719	-0.769931	0.00210698
chr13	43714716	43715163	448	*	6.02399	5.45924	6.42882	-0.663661	0.012619
chr13	44282464	44283424	961	*	7.31681	6.86574	7.65993	-0.607909	0.00733951
chr13	44770958	44771410	453	*	5.62007	4.82515	6.12963	-0.970682	0.000538043
chr13	45204851	45205204	354	*	4.57342	3.95117	5.00674	-0.617131	0.0332537
chr13	45287254	45287659	406	*	5.69085	5.11643	6.10059	-0.693789	0.00644076
chr13	45661673	45662247	575	*	5.42734	4.8992	5.8131	-0.662569	0.00647628
chr13	45709379	45710028	650	*	5.95999	5.48775	6.31519	-0.605752	0.0116007
chr13	45721702	45722253	552	*	5.60996	5.04172	6.01656	-0.678283	0.00779756
chr13	45836363	45836788	426	*	5.66087	4.97706	6.12291	-0.833456	0.00144514
chr13	45842575	45842944	370	*	5.53135	5.04892	5.89226	-0.605007	0.0141127
chr13	45952882	45953898	1017	*	6.77643	6.27437	7.14816	-0.700883	0.000898096
chr13	46241427	46242205	779	*	5.64195	4.74216	6.1919	-1.10131	0.000135553
chr13	46523282	46524311	1030	*	6.82219	6.39074	7.15388	-0.609257	0.00322095
chr13	46626596	46627131	536	*	5.62544	5.05835	6.03145	-0.673711	0.00966171
chr13	47088417	47088761	345	*	5.02702	4.41713	5.45436	-0.657806	0.0183432
chr13	47134831	47135356	526	*	7.21012	6.72588	7.57203	-0.677757	0.0011535
chr13	48913613	48914038	426	*	5.40326	4.92456	5.76209	-0.603907	0.0129242
chr13	51021911	51022282	372	*	4.62935	3.9997	5.06623	-0.684013	0.0169376
chr13	51420763	51421264	502	*	6.68433	6.06679	7.11539	-0.838107	0.000195495
chr13	51442796	51443260	465	*	4.78111	4.09539	5.244	-0.805438	0.00431189
chr13	51523216	51523837	622	*	6.31137	5.79626	6.69017	-0.691262	0.00260625
chr13	51808193	51808565	373	*	6.2508	5.7113	6.64255	-0.67841	0.0057013
chr13	52284426	52284720	295	*	4.88047	4.29063	5.29795	-0.711912	0.00710795
chr13	52410905	52411343	439	*	5.41946	4.81849	5.84243	-0.675899	0.0148782
chr13	52495784	52496045	262	*	4.13503	3.48919	4.57956	-0.599948	0.0408333
chr13	52539324	52539831	508	*	5.91913	5.18168	6.40477	-1.01028	9.19755e-06
chr13	54008652	54009022	371	*	4.53967	3.96088	4.9516	-0.627418	0.0250032
chr13	54277356	54277847	492	*	6.25927	5.79456	6.6102	-0.615094	0.00722757
chr13	54384544	54385493	950	*	7.34926	6.92833	7.6747	-0.614919	0.00136211
chr13	54755280	54755559	280	*	6.72379	6.16755	7.12425	-0.741758	0.00106643
chr13	54811482	54812061	580	*	5.83942	5.29873	6.2318	-0.687227	0.00490827
chr13	54874567	54874984	418	*	5.00884	4.48247	5.39367	-0.592875	0.0290076
chr13	54893669	54894149	481	*	5.75109	5.20073	6.1485	-0.721254	0.00210426
chr13	55385798	55386021	224	*	4.65672	3.91039	5.14614	-0.883189	0.00270284
chr13	55386860	55387180	321	*	4.87624	4.32525	5.27399	-0.593908	0.0294935
chr13	55505318	55505653	336	*	4.83451	4.15861	5.29295	-0.774662	0.00540648
chr13	56350997	56351473	477	*	6.39557	5.8548	6.788	-0.698788	0.00338684
chr13	56593849	56594353	505	*	5.75131	5.19051	6.15411	-0.721467	0.00318457
chr13	57003779	57004116	338	*	3.65912	2.77463	4.20343	-0.704388	0.03036
chr13	57421181	57421521	341	*	4.49151	3.90809	4.90578	-0.623456	0.0263351
chr13	57459812	57460543	732	*	5.68657	5.16501	6.06884	-0.672237	0.00395746
chr13	57689032	57689291	260	*	5.01924	4.52943	5.38424	-0.59108	0.0223977
chr13	57773437	57773908	472	*	4.87743	4.24513	5.31557	-0.724446	0.00977213
chr13	58202807	58203534	728	*	6.62923	6.20154	6.95869	-0.594526	0.00590221
chr13	58559697	58560045	349	*	5.31258	4.80769	5.68586	-0.614572	0.0165621
chr13	59413945	59414212	268	*	4.60102	3.92573	5.05918	-0.72549	0.0119253
chr13	60034288	60034855	568	*	5.34706	4.83523	5.72409	-0.669406	0.00691233
chr13	60035476	60036058	583	*	5.61715	5.06498	6.01552	-0.665506	0.0104797
chr13	60639410	60639936	527	*	5.8002	5.30475	6.1683	-0.652391	0.00407466
chr13	60640380	60640768	389	*	5.89623	5.39701	6.26641	-0.601332	0.020111
chr13	60735173	60735425	253	*	5.02737	4.39702	5.46457	-0.763531	0.00337788
chr13	62907606	62907995	390	*	5.76905	5.22801	6.16161	-0.702181	0.0026588
chr13	63188223	63188705	483	*	6.49068	6.01784	6.8462	-0.622526	0.00709709
chr13	63205107	63205430	324	*	4.86834	4.29293	5.27857	-0.68709	0.00906485
chr13	64016225	64016609	385	*	4.78579	4.15172	5.22477	-0.712391	0.0141156
chr13	68610463	68610783	321	*	5.06603	4.56602	5.43664	-0.623008	0.0169032
chr13	68794071	68794369	299	*	3.91027	2.96987	4.47481	-0.818716	0.0147864
chr13	68816608	68816944	337	*	4.87296	4.36104	5.25005	-0.590673	0.0272238
chr13	68926238	68926851	614	*	5.01472	4.14326	5.55416	-0.92548	0.00296564
chr13	69216554	69217063	510	*	5.36178	4.81308	5.75833	-0.617511	0.0221442
chr13	69294526	69294822	297	*	4.84754	4.16495	5.30902	-0.811408	0.00343442
chr13	69303318	69303723	406	*	5.44811	4.99345	5.79329	-0.588048	0.0192021
chr13	69725414	69725747	334	*	5.40753	4.89527	5.78479	-0.624928	0.0143417
chr13	69784083	69784983	901	*	6.07298	5.59511	6.43133	-0.670615	0.00214482
chr13	69833414	69834101	688	*	5.32589	4.81256	5.70373	-0.662809	0.00721961
chr13	69922426	69922803	378	*	4.82754	4.32457	5.19977	-0.582888	0.0305183
chr13	70401469	70401906	438	*	4.02434	3.09938	4.58339	-0.865945	0.00918326
chr13	70711871	70712166	296	*	5.10816	4.30512	5.621	-0.933261	0.00121261
chr13	70760150	70760619	470	*	5.67781	5.19536	6.03873	-0.630107	0.0106107
chr13	71210607	71211009	403	*	4.86535	4.15671	5.33847	-0.809766	0.00387696
chr13	72210977	72211294	318	*	5.27986	4.81832	5.62898	-0.581163	0.0231976
chr13	72376662	72377123	462	*	5.38309	4.73425	5.82904	-0.709602	0.0131518
chr13	72409583	72409924	342	*	5.36574	4.88377	5.72638	-0.580201	0.0239967
chr13	73140243	73140576	334	*	4.90397	4.19339	5.37793	-0.79676	0.0067213
chr13	73730733	73731310	578	*	5.37841	4.88251	5.74676	-0.622261	0.0128988
chr13	73949388	73949765	378	*	5.81249	5.32136	6.17822	-0.599778	0.0188641
chr13	73959826	73960707	882	*	7.85524	7.3917	8.2055	-0.633661	0.00493146
chr13	74169382	74170159	778	*	7.79653	7.36623	8.12754	-0.613418	0.00318457
chr13	74255478	74255746	269	*	4.75568	4.18031	5.1659	-0.701634	0.0110453
chr13	74381156	74381452	297	*	4.38649	3.68178	4.85786	-0.756563	0.0105273
chr13	74683309	74683579	271	*	4.17376	3.47928	4.64058	-0.669906	0.0242265
chr13	74764986	74765203	218	*	4.18933	3.50077	4.6535	-0.671912	0.0255391
chr13	75012767	75013027	261	*	4.53845	4.01059	4.92406	-0.59372	0.0344277
chr13	75067857	75068241	385	*	4.06933	3.04872	4.6611	-1.0738	0.00232299
chr13	75089380	75091456	2077	*	8.66481	8.23562	8.99517	-0.64796	0.000316322
chr13	75819926	75820448	523	*	5.9225	5.40842	6.30075	-0.63669	0.00949608
chr13	75928323	75928590	268	*	4.80705	4.22529	5.22048	-0.599896	0.0348989
chr13	76062630	76062994	365	*	5.21508	4.55348	5.66697	-0.843092	0.00127191
chr13	76599359	76600236	878	*	5.97078	5.43976	6.35807	-0.704508	0.00296585
chr13	76656086	76656426	341	*	4.86358	4.30644	5.26451	-0.597509	0.0279312
chr13	76761998	76762249	252	*	4.62041	4.02908	5.03862	-0.59541	0.0357724
chr13	76856675	76857403	729	*	5.17802	4.65697	5.56	-0.604964	0.0276932
chr13	77476488	77476818	331	*	4.4681	3.81239	4.91725	-0.653197	0.0253199
chr13	78475296	78475705	410	*	5.67829	5.11484	6.08245	-0.75848	0.00125297
chr13	78824340	78824780	441	*	5.46336	4.80668	5.91296	-0.824683	0.00159146
chr13	80611513	80612291	779	*	6.14539	5.66793	6.50352	-0.659731	0.00295985
chr13	81386038	81386366	329	*	5.59001	5.10853	5.95039	-0.607934	0.0121442
chr13	81684936	81685219	284	*	4.63546	4.02675	5.06223	-0.652761	0.0211495
chr13	81868259	81868533	275	*	4.41953	3.73568	4.88158	-0.655239	0.0266254
chr13	81935142	81935611	470	*	5.16243	4.65523	5.53696	-0.624212	0.019098
chr13	81965403	81965764	362	*	4.5445	3.79148	5.03676	-0.897069	0.0026951
chr13	82230393	82230632	240	*	3.86558	3.13187	4.34961	-0.626166	0.0415483
chr13	82316732	82317669	938	*	6.87646	6.32676	7.27354	-0.7387	0.0011345
chr13	82424710	82425311	602	*	5.51706	5.00154	5.89608	-0.634942	0.0132091
chr13	82436953	82437320	368	*	4.68525	3.94396	5.17253	-0.815348	0.00492139
chr13	82749208	82749649	442	*	5.56211	5.07718	5.92441	-0.659405	0.00434743
chr13	83044622	83045012	391	*	4.43472	3.76785	4.88903	-0.718928	0.0147845
chr13	83451858	83452288	431	*	4.97125	4.25872	5.44608	-0.823581	0.00452106
chr13	83467468	83467776	309	*	3.89667	3.18256	4.37218	-0.665248	0.031664
chr13	83478998	83479246	249	*	4.20371	3.59404	4.63095	-0.593483	0.0413318
chr13	83539848	83540220	373	*	5.93624	5.48166	6.28138	-0.604696	0.00866091
chr13	83553496	83553856	361	*	4.72424	4.12946	5.14416	-0.656224	0.0169838
chr13	83615922	83616368	447	*	5.94636	5.45147	6.31416	-0.597569	0.0171551
chr13	83883903	83884222	320	*	4.28358	3.68861	4.70359	-0.596739	0.0366307
chr13	84375797	84376449	653	*	6.92217	6.44565	7.27976	-0.687153	0.000472481
chr13	84399161	84400178	1018	*	7.04721	6.65274	7.35666	-0.58705	0.00226649
chr13	84663840	84664391	552	*	5.91538	5.33414	6.32855	-0.78778	0.00059244
chr13	84931066	84931694	629	*	5.71638	5.19744	6.09724	-0.666767	0.00593867
chr13	84935504	84936045	542	*	6.56815	6.09599	6.9233	-0.631119	0.00604405
chr13	88026386	88027036	651	*	6.93646	6.45166	7.29867	-0.672662	0.00230907
chr13	88606502	88606856	355	*	5.02598	4.46807	5.4273	-0.661047	0.011464
chr13	89189039	89189407	369	*	4.86432	4.12793	5.34951	-0.860826	0.00258808
chr13	89564399	89564806	408	*	4.63127	3.90238	5.11323	-0.737627	0.013814
chr13	89584984	89585484	501	*	5.15188	4.665	5.51526	-0.582982	0.0257593
chr13	89790062	89790474	413	*	4.8721	4.15349	5.34959	-0.723645	0.01401
chr13	90106064	90106520	457	*	5.76714	5.27107	6.13558	-0.640893	0.0103402
chr13	91995313	91995972	660	*	4.90466	4.35008	5.30426	-0.698043	0.00856469
chr13	92994675	92995127	453	*	5.15452	4.47468	5.61476	-0.865079	0.00121206
chr13	93091661	93092467	807	*	6.44009	5.81559	6.8745	-0.795577	0.00135286
chr13	93331830	93332117	288	*	4.88462	4.35595	5.27066	-0.626431	0.0187388
chr13	93381282	93381643	362	*	5.36624	4.7423	5.80038	-0.761536	0.00363264
chr13	93428448	93428712	265	*	4.90948	4.2925	5.34026	-0.647859	0.0201287
chr13	94490448	94491226	779	*	5.8774	5.33408	6.27116	-0.695957	0.00345448
chr13	95108099	95108545	447	*	5.04479	4.54661	5.41439	-0.59338	0.021061
chr13	95202338	95202736	399	*	5.82705	5.35464	6.18234	-0.584112	0.0157428
chr13	95514799	95515193	395	*	5.41383	4.84012	5.82321	-0.735494	0.00372549
chr13	95696498	95697075	578	*	7.02789	6.60828	7.35256	-0.590106	0.00511226
chr13	95788489	95789114	626	*	6.1361	5.6277	6.51128	-0.656491	0.00517423
chr13	95946078	95946477	400	*	4.54534	3.82423	5.02391	-0.738632	0.013425
chr13	96458121	96458433	313	*	5.31746	4.80191	5.6965	-0.62541	0.0135924
chr13	96894685	96895564	880	*	5.68255	5.19444	6.04662	-0.585607	0.0233925
chr13	97415940	97416318	379	*	4.53076	3.98444	4.92608	-0.611433	0.0273516
chr13	97550189	97550661	473	*	6.87815	6.36457	7.25613	-0.690956	0.00197449
chr13	97747236	97747643	408	*	5.1136	4.47445	5.55499	-0.775959	0.00331089
chr13	97783689	97784319	631	*	6.25745	5.75857	6.62744	-0.633618	0.0105317
chr13	98129306	98129684	379	*	4.70199	3.99847	5.17284	-0.755842	0.00935893
chr13	98470925	98471294	370	*	5.02123	4.52498	5.38978	-0.595534	0.0227802
chr13	99078663	99078988	326	*	4.93319	4.4083	5.31723	-0.598136	0.0304444
chr13	99528382	99528787	406	*	5.28284	4.78873	5.65021	-0.585112	0.0231708
chr13	99590896	99591264	369	*	4.81284	4.13322	5.27297	-0.782554	0.00446776
chr13	100890446	100890861	416	*	7.04505	6.62953	7.36727	-0.592481	0.00448681
chr13	101084244	101084548	305	*	4.7522	4.22418	5.1379	-0.585029	0.0339924
chr13	101129461	101129951	491	*	5.83638	5.30926	6.22161	-0.603572	0.0213093
chr13	101139562	101139868	307	*	4.16121	3.40152	4.65627	-0.747499	0.0149035
chr13	101249367	101249703	337	*	4.80267	4.25541	5.19848	-0.651987	0.0155875
chr13	101315209	101315516	308	*	4.48542	3.83413	4.93251	-0.651567	0.027196
chr13	101441370	101441836	467	*	5.24149	4.69054	5.63922	-0.64474	0.0155949
chr13	101686218	101686529	312	*	5.08342	4.49186	5.50174	-0.73581	0.00392078
chr13	101980180	101980834	655	*	4.87794	4.30363	5.28762	-0.597553	0.033218
chr13	101981080	101981329	250	*	4.02543	3.2317	4.53452	-0.635865	0.0412644
chr13	102578850	102579159	310	*	4.27261	3.32252	4.84054	-1.11792	0.000687258
chr13	102754920	102755630	711	*	5.50829	5.0595	5.85009	-0.586516	0.0149723
chr13	102874376	102875100	725	*	6.67393	6.17451	7.04422	-0.696856	0.00122323
chr13	102958666	102959294	629	*	6.13823	5.6478	6.50358	-0.601249	0.0145781
chr13	102989878	102990423	546	*	5.93868	5.45669	6.29933	-0.629398	0.0081777
chr13	103067743	103068599	857	*	6.55973	6.14305	6.88264	-0.599026	0.00289925
chr13	103542632	103542971	340	*	4.82021	4.3064	5.19831	-0.614126	0.0209551
chr13	103670640	103671034	395	*	4.90831	4.30828	5.33082	-0.707937	0.00912578
chr13	104529297	104529603	307	*	5.07987	4.51958	5.48241	-0.676838	0.0118458
chr13	104742742	104743232	491	*	6.56487	6.12024	6.90427	-0.654121	0.000679388
chr13	105316954	105317374	421	*	4.70906	4.20229	5.08336	-0.58693	0.0289882
chr13	106154161	106154446	286	*	4.60437	3.96155	5.04749	-0.701194	0.0134937
chr13	106191532	106192200	669	*	5.52304	5.03354	5.88787	-0.596536	0.0199849
chr13	106799692	106799959	268	*	4.39433	3.4021	4.97669	-1.01349	0.00339929
chr13	106805002	106805610	609	*	6.61698	6.07905	7.00791	-0.687412	0.00434295
chr13	107268950	107269496	547	*	5.95733	5.34468	6.38601	-0.758693	0.00360242
chr13	107336932	107337651	720	*	5.71342	5.22501	6.07765	-0.642075	0.00590973
chr13	107698338	107699070	733	*	6.52502	6.03895	6.88795	-0.649146	0.00399001
chr13	107795091	107795426	336	*	5.14599	4.59788	5.54223	-0.589086	0.0345173
chr13	108138447	108138995	549	*	5.30434	4.77928	5.68847	-0.600179	0.0241053
chr13	108480462	108480847	386	*	4.96258	4.44522	5.34258	-0.584065	0.0278688
chr13	108527026	108527441	416	*	5.30338	4.72001	5.71762	-0.691176	0.00745407
chr13	108775773	108776296	524	*	7.3089	6.78534	7.69223	-0.684414	0.00425493
chr13	109064238	109064446	209	*	3.83018	2.99293	4.35655	-0.721302	0.0256176
chr13	109175257	109175634	378	*	5.83495	5.26795	6.24092	-0.791286	0.000380802
chr13	109362374	109362848	475	*	5.05398	4.52619	5.43956	-0.607671	0.0210491
chr13	109388646	109389091	446	*	6.35071	5.91376	6.68562	-0.628362	0.0026459
chr13	109523089	109523398	310	*	4.58161	3.75391	5.10424	-0.995917	0.00128534
chr13	109592355	109593315	961	*	6.03042	5.55609	6.38679	-0.640525	0.00422333
chr13	109650632	109651515	884	*	5.66712	5.19479	6.02236	-0.616012	0.00814237
chr13	109882971	109883390	420	*	4.84628	4.04743	5.35744	-0.941144	0.000832299
chr13	109983777	109984141	365	*	4.71785	4.10705	5.14563	-0.625092	0.0273696
chr13	110139032	110139783	752	*	7.31556	6.88501	7.64672	-0.609754	0.00319601
chr13	110141226	110141737	512	*	6.25708	5.80109	6.60303	-0.58605	0.0117038
chr13	110145077	110145333	257	*	4.15374	3.22746	4.71327	-1.00494	0.00246671
chr13	110198832	110199337	506	*	6.03653	5.55312	6.39798	-0.646979	0.00391124
chr13	110229813	110230474	662	*	5.90634	5.39097	6.28528	-0.680044	0.00324873
chr13	110231360	110231695	336	*	4.38905	3.69489	4.85574	-0.805659	0.00624287
chr13	110237236	110237954	719	*	5.68525	5.18673	6.05504	-0.662579	0.003812
chr13	110841885	110842545	661	*	6.21897	5.65498	6.62341	-0.733163	0.00221925
chr13	111031651	111032056	406	*	5.20753	4.67859	5.59371	-0.612344	0.0215517
chr13	111104458	111105058	601	*	7.27388	6.8124	7.62297	-0.588661	0.0163129
chr13	111394322	111395365	1044	*	8.08569	7.62464	8.43454	-0.643905	0.00276509
chr13	112554846	112555268	423	*	5.95634	5.48104	6.31326	-0.618415	0.00827063
chr13	113031288	113031636	349	*	5.67917	5.1747	6.05221	-0.591872	0.0215577
chr13	113862257	113862471	215	*	4.79181	4.07753	5.2674	-0.831253	0.00351521
chr13	113923699	113923965	267	*	4.27835	3.52973	4.76874	-0.77532	0.0106163
chr13	114006942	114007281	340	*	5.2321	4.58947	5.67513	-0.754988	0.00510026
chr13	114160026	114160367	342	*	5.57708	5.02967	5.97297	-0.62001	0.019709
chr13	114604007	114604648	642	*	5.45743	4.94749	5.83344	-0.62892	0.0121801
chr13	114654996	114655324	329	*	4.40942	3.67571	4.89345	-0.793082	0.00897571
chr13	114668680	114669010	331	*	4.24802	3.65314	4.668	-0.601048	0.0401896
chr13	115014187	115014563	377	*	4.39773	3.84475	4.7965	-0.602302	0.0343532
chr13	115049055	115049797	743	*	5.77544	5.30262	6.13096	-0.602177	0.0166633
chr13	116533108	116533580	473	*	6.64126	6.08311	7.04271	-0.737579	0.00161038
chr13	116759593	116760234	642	*	6.20524	5.7669	6.54098	-0.590888	0.0103898
chr13	116883161	116883407	247	*	4.81427	4.26693	5.21012	-0.596544	0.0281775
chr13	116969391	116970155	765	*	7.06697	6.61414	7.4111	-0.623573	0.00480885
chr13	117079357	117079672	316	*	5.081	4.59085	5.44618	-0.592259	0.0228125
chr13	117611469	117611724	256	*	3.94176	3.0148	4.50152	-0.96279	0.00406526
chr13	117687477	117688194	718	*	6.31325	5.86305	6.65588	-0.63151	0.00266492
chr13	117704914	117705318	405	*	5.46776	4.88399	5.8822	-0.718296	0.00485977
chr13	117738424	117738687	264	*	4.16175	3.43352	4.64342	-0.673877	0.0281745
chr13	117742724	117743294	571	*	5.60976	5.07895	5.99694	-0.681287	0.00443904
chr13	117852213	117852669	457	*	4.67602	4.08706	5.09306	-0.648863	0.0186398
chr13	118145967	118146400	434	*	4.38828	3.66851	4.86627	-0.704348	0.021038
chr13	118313595	118314111	517	*	5.55945	5.10961	5.90187	-0.592357	0.0112051
chr13	118372098	118372437	340	*	4.81576	4.19262	5.24951	-0.717875	0.00912203
chr13	118671994	118672257	264	*	3.97896	3.31452	4.43215	-0.602656	0.0461885
chr13	118849456	118850711	1256	*	7.3488	6.86887	7.70831	-0.68078	0.00125181
chr14	7846672	7847140	469	*	7.23838	6.82654	7.55838	-0.607926	0.00254747
chr14	7899995	7900310	316	*	5.5262	5.04469	5.8866	-0.615788	0.0110605
chr14	8183470	8183696	227	*	4.22489	3.38053	4.754	-0.821955	0.00994636
chr14	8206142	8206633	492	*	6.25584	5.79601	6.60399	-0.607966	0.00843752
chr14	8297811	8298164	354	*	4.95373	4.40868	5.34839	-0.63524	0.0158901
chr14	8789296	8789747	452	*	5.51017	4.72088	6.01746	-1.0843	1.65457e-05
chr14	9896203	9897068	866	*	7.43479	6.97138	7.78498	-0.657881	0.00208457
chr14	11257249	11257727	479	*	5.19211	4.69968	5.55856	-0.608058	0.0166886
chr14	11366389	11366887	499	*	4.64574	4.07129	5.0555	-0.610518	0.0318924
chr14	12069675	12070039	365	*	5.02379	4.54271	5.38394	-0.590665	0.021304
chr14	12210297	12210678	382	*	4.96281	4.37474	5.3794	-0.692309	0.01028
chr14	12448661	12449083	423	*	5.43872	4.68556	5.93103	-0.855224	0.00320118
chr14	12971041	12971364	324	*	4.69659	4.13218	5.10124	-0.582018	0.0367407
chr14	13022588	13023204	617	*	7.69689	7.22353	8.05271	-0.653325	0.00310143
chr14	13030892	13031183	292	*	4.04388	3.3212	4.52314	-0.645677	0.0347693
chr14	13690390	13690957	568	*	6.78156	6.29257	7.14611	-0.66354	0.00417503
chr14	13728654	13729342	689	*	5.26827	4.74653	5.65062	-0.609085	0.0195193
chr14	13804726	13805118	393	*	4.67182	4.00712	5.12513	-0.778313	0.0062873
chr14	14915244	14915607	364	*	5.28561	4.76207	5.66892	-0.665771	0.00680763
chr14	15061449	15061859	411	*	6.25069	5.62546	6.68544	-0.857137	0.000100714
chr14	15772108	15772411	304	*	4.50087	3.54392	5.07119	-1.16615	0.000248942
chr14	16451231	16451562	332	*	3.89391	3.05754	4.41993	-0.743099	0.0197352
chr14	16677686	16678599	914	*	5.55447	4.94449	5.98185	-0.703994	0.00796895
chr14	16746727	16747566	840	*	6.55764	6.05619	6.92904	-0.692927	0.00120581
chr14	17076421	17076783	363	*	5.20881	4.65512	5.60796	-0.675736	0.00945212
chr14	17512834	17513283	450	*	4.54678	3.93908	4.97306	-0.654352	0.0224728
chr14	18581544	18582114	571	*	6.57761	6.1194	6.92484	-0.597689	0.011975
chr14	18962720	18963080	361	*	4.55191	3.93573	4.9823	-0.684234	0.0161503
chr14	19707459	19708113	655	*	6.8892	6.45298	7.22369	-0.593262	0.0066822
chr14	20446962	20447570	609	*	5.50039	4.89119	5.9274	-0.798167	0.0013709
chr14	20508460	20508825	366	*	5.17786	4.58525	5.59671	-0.687846	0.0121051
chr14	21272585	21272877	293	*	4.47784	3.83886	4.91914	-0.62407	0.0295395
chr14	21472236	21473111	876	*	6.15175	5.5545	6.5729	-0.782157	0.0010661
chr14	21558392	21559046	655	*	5.95893	5.45535	6.3315	-0.674941	0.003597
chr14	22056217	22056486	270	*	4.13053	3.49467	4.57036	-0.608374	0.0423144
chr14	23705721	23706050	330	*	4.87376	4.27905	5.29365	-0.666367	0.0150043
chr14	23710898	23711475	578	*	5.88899	5.31714	6.29743	-0.755018	0.000936738
chr14	23891262	23891628	367	*	4.95075	4.14665	5.46403	-0.925449	0.0019013
chr14	23929169	23929579	411	*	5.6184	5.13119	5.98196	-0.614547	0.0119064
chr14	24369807	24370104	298	*	4.29462	3.62828	4.74869	-0.723845	0.0137506
chr14	24586832	24587447	616	*	6.14782	5.65332	6.5154	-0.647109	0.00572742
chr14	24997424	24997766	343	*	5.13629	4.63295	5.50872	-0.611361	0.0158873
chr14	25189229	25189631	403	*	6.24405	5.63265	6.67212	-0.863333	4.5252e-05
chr14	25347230	25347645	416	*	6.01428	5.53843	6.3715	-0.613278	0.0102673
chr14	26523033	26523640	608	*	6.61823	6.11755	6.98921	-0.674722	0.0026231
chr14	27268682	27269492	811	*	6.70749	6.24178	7.05899	-0.584933	0.0162429
chr14	27452524	27452788	265	*	3.72103	2.74612	4.29753	-0.852425	0.0130808
chr14	27668189	27668512	324	*	4.75686	4.151	5.18223	-0.655105	0.0186697
chr14	27713437	27713895	459	*	4.52952	3.95555	4.93903	-0.607108	0.0315676
chr14	27801458	27801814	357	*	5.91698	5.46312	6.26171	-0.616594	0.0064647
chr14	27823033	27823459	427	*	5.29848	4.76745	5.68578	-0.637227	0.0119631
chr14	27862362	27862735	374	*	5.93796	5.41447	6.32125	-0.662802	0.00732915
chr14	27925480	27925841	362	*	4.75233	4.22379	5.1383	-0.591048	0.0272327
chr14	28285822	28286499	678	*	5.24874	4.3673	5.79191	-1.12404	3.99303e-05
chr14	28355517	28355958	442	*	5.31908	4.73362	5.73436	-0.621905	0.0244545
chr14	28370740	28371117	378	*	5.24092	4.7146	5.62571	-0.59807	0.0231822
chr14	29405141	29405765	625	*	6.20281	5.68823	6.58133	-0.712844	0.000936209
chr14	29503150	29503476	327	*	4.72765	4.04861	5.18752	-0.796887	0.00464376
chr14	29541241	29541598	358	*	4.2193	3.31987	4.76911	-0.797028	0.0145191
chr14	29870048	29870339	292	*	4.76994	4.01177	5.26436	-0.842972	0.00393469
chr14	30771667	30772312	646	*	5.24542	4.5791	5.69948	-0.779952	0.00369978
chr14	30789311	30789859	549	*	5.1017	4.50028	5.5249	-0.69849	0.00943303
chr14	31448128	31448502	375	*	4.52128	3.84678	4.97908	-0.692158	0.0204315
chr14	33135096	33135642	547	*	6.42729	5.89215	6.81675	-0.752911	0.00043237
chr14	33175495	33175811	317	*	4.7774	4.07655	5.24707	-0.794642	0.0045147
chr14	33341916	33342330	415	*	4.68086	3.95512	5.16145	-0.797408	0.00671581
chr14	33476034	33476482	449	*	5.73023	5.00151	6.21211	-0.940693	0.000180981
chr14	33573415	33574165	751	*	5.67206	5.13093	6.06466	-0.677407	0.00814533
chr14	33878903	33879232	330	*	4.7041	4.09731	5.12992	-0.71855	0.00882771
chr14	34875230	34875519	290	*	4.40289	3.79921	4.8272	-0.591723	0.0415483
chr14	34981057	34981423	367	*	4.75941	4.20194	5.1605	-0.608627	0.0269749
chr14	35306239	35306899	661	*	5.5535	5.01338	5.94559	-0.619532	0.0204241
[truncated: 4,359 more rows]
