# Supplementary material for: Integrated Analysis of Chromatin and Transcriptomic Profiling Identifies PU.1 as a Core Regulatory Factor in Microglial Activation Induced by Chronic Cerebral Hypoperfusion
Source: Mol Neurobiol. 2023 Nov 2;61(5):2569–89. doi: 10.1007/s12035-023-03734-9 (PMC11043206; doi:10.1007/s12035-023-03734-9)
Supplement: Supplementary file 5 — ESM 5 [file 12035_2023_3734_MOESM5_ESM.xlsx]

## Sheet: DEGs of RNA-seq 
Gene name	Log2FC	Padj
Gm14051	-5.1495	0.00325082
Gm37047	-4.83027	0.0451392
Gm48819	-4.3767	0.0287152
Gm44116	-4.35398	0.0317597
2310015D24Rik	-4.08463	0.0017281
Gm884	-4.04273	0.0340268
Gm12312	-3.8339	0.0417296
4930588K23Rik	-3.75712	0.0422106
Myod1	-3.63525	0.031404
Gm48530	-3.4068	0.0421505
Gm15870	-3.39367	0.0108432
Gm3279	-3.02195	0.00650529
Gm17853	-2.81493	0.0193623
Pus3	-2.77763	0.0107164
Theg	-2.72877	0.0407741
Gm29587	-2.72249	0.0178139
1700047F07Rik	-2.71908	0.0021773
4930578G10Rik	-2.67867	0.0229243
Prr32	-2.61552	0.0355085
Gm10334	-2.58377	0.0443321
Inhbe	-2.56772	0.0239862
Rcvrn	-2.54965	0.0264979
1700007P06Rik	-2.52973	0.0166914
Gm31946	-2.48532	0.0195055
Gm32939	-2.47036	0.0144155
Prss54	-2.46811	0.0443873
F630042J09Rik	-2.4609	0.00152142
Chrnb3	-2.42284	7.84e-06
Gm12428	-2.42235	0.0171354
B530045E10Rik	-2.33362	0.0319459
Hjv	-2.31781	8.86e-07
Gm11730	-2.30437	0.0358003
Xirp2	-2.26698	0.00574864
Gm49415	-2.26687	0.0294151
Erfe	-2.26326	9.45e-05
Gm42743	-2.13813	0.00527446
Gm49932	-2.13346	4.94e-05
Gm5105	-2.10815	0.0409108
Lct	-2.02774	3.5e-05
Gm42813	-2.02607	0.0274428
Pnpla1	-2.02332	0.0364412
Gm47415	-1.9413	0.0118505
Gm13601	-1.93876	0.000722779
Myl4	-1.90229	3.36e-07
Slc9a3	-1.89714	0.00931364
Gm31518	-1.88436	0.000124124
C730002L08Rik	-1.87686	1.13e-10
Gm9946	-1.85729	0.00485878
Gm43684	-1.85661	0.00185287
Gm30648	-1.83708	0.000927806
Nxf7	-1.7889	0.00628463
Gm9924	-1.78437	0.00249002
Gm4724	-1.76386	0.0131542
Rpe65	-1.71651	0.000667803
F830208F22Rik	-1.71396	0.0356046
Gm17891	-1.70243	0.00180973
Myh1	-1.69951	0.00554735
Trpv6	-1.69836	0.000142844
Npc1l1	-1.68374	0.00144172
Gm20208	-1.68314	0.00132953
Gm765	-1.67831	0.032849
Taf7l	-1.66182	0.0415613
Plekhs1	-1.66	0.00143437
Ell3	-1.63512	0.0440145
Neurog2	-1.62722	0.0221038
Tectb	-1.62532	0.0112347
Olfr464	-1.61792	0.0251675
Neu2	-1.60975	7.28e-06
5330416C01Rik	-1.59522	0.0140861
Npas4	-1.58876	0.00410621
Gm31218	-1.58217	0.0207821
Gm10570	-1.57813	0.0262029
H2-M6-ps	-1.57674	0.0185659
Jsrp1	-1.57377	8.54e-06
Gm40518	-1.56652	0.00268721
Dalir	-1.55124	0.000166432
Marchf10	-1.53463	0.0105913
1700101I11Rik	-1.52536	0.00169962
Cpne9	-1.50916	6.67e-05
Gipc3	-1.49653	0.000569675
AI115009	-1.49429	0.00133931
Arr3	-1.49181	0.0307409
Lamp5	-1.4848	4.58e-06
Gm37266	-1.47462	0.0193957
Mylk3	-1.46439	3.57e-06
Gm20628	-1.46114	0.00122978
Gm29674	-1.45152	0.000880218
Carlr	-1.45082	0.0080638
Adra1d	-1.44975	4.76e-05
Gm48932	-1.42962	1.6e-05
D030055H07Rik	-1.42583	0.00289457
9130024F11Rik	-1.41571	0.00121542
Gm35394	-1.41182	0.0110785
Tmem114	-1.40473	0.0226261
Ackr2	-1.39835	0.000933615
Sowahb	-1.39631	0.00041149
Gm45533	-1.38799	0.000771778
Spag6	-1.38418	0.00119099
Kcnk4	-1.3811	0.000557321
Ovol2	-1.36867	0.0414622
Gm26684	-1.36365	0.000355449
1700069B07Rik	-1.36145	0.0404152
Gm35161	-1.36074	5.06e-05
Gm2464	-1.35765	0.00795064
Gm15688	-1.35643	0.00814892
Capn12	-1.35476	0.00322512
Gm17322	-1.35417	0.000419148
Wnt10a	-1.34546	0.00339376
NA	-1.34137	0.000724415
9330171B17Rik	-1.33671	0.0156105
Tnnc1	-1.32822	0.0228841
Gng13	-1.32378	0.00223536
Gm48957	-1.31816	6.64e-08
Ndufb4c	-1.31619	0.0180123
Gm49300	-1.31513	0.0327336
Lrrc6	-1.31259	1.8e-05
Gm14285	-1.31163	0.0252516
Rspo1	-1.30925	0.00332623
Atoh7	-1.30404	0.015796
Gm49731	-1.30353	0.00366251
Gm46633	-1.30127	0.00497774
Kcnab3	-1.29398	0.000102085
Gm49937	-1.29163	0.00466868
4921539H07Rik	-1.29156	0.0402664
Tgm3	-1.28642	0.00289077
Hkdc1	-1.28294	8.25e-05
Diras2	-1.28123	5.28e-05
Asb11	-1.28068	4.28e-05
Alox12b	-1.2793	0.000455183
Ptprh	-1.27883	0.017264
Krt12	-1.27659	0.0156196
9130017K11Rik	-1.27454	0.0366582
1110032F04Rik	-1.26992	3.42e-05
Adgrd1	-1.26788	4.36e-05
Lemd1	-1.26717	1.45e-07
Cabp1	-1.24789	3.49e-05
Adra1b	-1.2452	0.000103712
Gm9899	-1.23383	0.000139377
Tph2	-1.22974	0.0316522
Cbln2	-1.22802	2.57e-05
D930019O06Rik	-1.22712	0.000668141
Akr1c18	-1.22315	0.0479449
Gm34583	-1.22123	0.00574281
Gm44559	-1.22106	0.0456324
Fbxo47	-1.22079	0.032301
Gm11549	-1.22006	0.000287019
Kirrel2	-1.21971	2.53e-06
Gm48992	-1.21744	0.0192207
Gm45809	-1.21646	0.0282911
Rgsl1	-1.20976	0.00416048
Pvalb	-1.20561	0.0164893
Aldh1a3	-1.19776	0.0440905
Rad51ap2	-1.19487	0.0393497
Gjd2	-1.19463	2.32e-06
Gm48295	-1.19199	0.0311931
Mei1	-1.19161	0.00878864
Cck	-1.18756	0.000144605
Nrn1	-1.18454	0.00195227
9330121K16Rik	-1.18318	0.000364612
Tmem132d	-1.18249	9.64e-05
Klhl40	-1.18216	0.000474873
Gm37824	-1.17992	0.00339376
AI593442	-1.17895	0.00100527
Hs3st2	-1.17866	0.000294302
Myh7b	-1.16897	0.00515252
Tmem196	-1.16481	5.82e-06
Wnt9a	-1.16288	0.00166032
Exph5	-1.16101	0.000905409
Hcrtr1	-1.15888	0.00630576
Syt2	-1.15503	0.0155677
Gm15721	-1.15218	0.0205246
Nrgn	-1.15108	0.00168101
Gfra2	-1.14582	9.85e-05
Kcnc3	-1.14553	0.000458817
Gm42433	-1.14522	0.00262644
AW495222	-1.14433	0.0317741
Gm37412	-1.14398	0.0102245
Kcnv1	-1.14131	0.00047476
A830009L08Rik	-1.14065	0.00219433
Pou6f2	-1.13904	0.0236491
Mypn	-1.13794	0.0159144
Hspa1l	-1.13776	0.000149262
Cabyr	-1.13707	0.00537279
Rgs4	-1.13453	0.00037429
Cckbr	-1.13141	0.00429643
Hapln4	-1.12904	0.00562654
Rph3a	-1.12526	0.000128171
Kcnh7	-1.1237	0.000303927
Ephb6	-1.11509	0.000824162
Catsperz	-1.11277	0.0481173
Mkx	-1.11013	0.000413187
Adcyap1	-1.10712	4.56e-05
Gm37176	-1.10512	0.028532
Chrm3	-1.10487	0.00479825
Syndig1	-1.10365	1e-05
Car10	-1.10304	0.00113707
Tbr1	-1.10173	0.00205737
Hipk4	-1.09988	0.00251923
Pak7	-1.09926	0.00465485
Efna5	-1.09561	0.000187815
Serinc2	-1.09539	0.000283594
Nptx2	-1.09362	0.000180364
Atp2b2	-1.09067	2.81e-05
Gm42741	-1.08971	1.53e-05
Rims3	-1.0878	0.000147988
3110053B16Rik	-1.08619	0.000249719
Satb2	-1.08479	0.0193469
Cadps2	-1.08408	0.00184148
Efcab6	-1.0837	0.000927806
Vxn	-1.08299	0.000683917
9030612E09Rik	-1.08275	0.00811353
Camk1g	-1.08014	0.000322053
Gm10654	-1.07928	0.0226261
Cort	-1.07849	0.0206185
Tmem215	-1.07783	0.0225137
Gucy2g	-1.07502	0.0005953
Gm28175	-1.07103	0.0184583
Snap25	-1.07008	0.00022879
Fhod3	-1.06791	0.00179488
Gm20063	-1.0677	0.0192054
Camk2n1	-1.06743	0.000341746
Epop	-1.06547	0.000587496
B230208B08Rik	-1.06435	0.0499643
Lpcat4	-1.06299	4.05e-05
Gm34655	-1.05796	0.0251591
Gpr21	-1.05527	6.35e-05
Gm2824	-1.0543	0.00213186
Mlip	-1.05363	0.00289028
Rtn4r	-1.05102	0.0187958
2600014E21Rik	-1.05076	0.0258168
C130074G19Rik	-1.04776	1.02e-05
Cdh6	-1.04753	3.32e-07
Kcns1	-1.04648	0.00148832
Rnf39	-1.0456	0.0103671
Emx1	-1.04361	0.00673993
Gm13446	-1.0432	0.0330332
Gm44284	-1.04174	0.0215368
Ccdc183	-1.04162	0.0443013
Kcnq5	-1.04126	2.09e-05
Egr3	-1.04087	0.000907068
Mapk11	-1.0393	4.34e-05
Gm37711	-1.03722	0.00012612
Stac2	-1.03649	0.000722533
Ramp3	-1.03608	0.0251096
Gm10118	-1.02806	0.00856534
Hecw2	-1.02801	0.00160173
Slc24a2	-1.02474	0.000121082
Kcng2	-1.02009	0.0107585
2700099C18Rik	-1.01998	5.63e-05
Dact2	-1.01961	0.00244166
Rapgef4	-1.01929	0.000184912
Gm19410	-1.01836	0.00303783
Pkdrej	-1.01781	0.0251643
Vsnl1	-1.01545	0.00811698
Gm13629	-1.01522	0.0361726
Mal2	-1.01314	0.00495013
Htr2a	-1.01273	9.65e-05
Ankrd34c	-1.01254	1.17e-06
Frzb	-1.01108	1.6e-08
1110002E22Rik	-1.01092	0.00102218
Fhl2	-1.01058	4.16e-06
Golga7b	-1.00902	0.000476572
Sstr3	-1.00901	2.2e-06
Fgf22	-1.00816	0.0121155
Brinp1	-1.00715	0.00157994
Necab3	-1.00531	5.3e-05
Kcnk3	-1.00389	0.000330798
Camkk2	-1.00232	1.87e-06
Gulp1	1.00016	0.00488632
Igfbp3	1.00028	0.00464558
Nrm	1.00113	0.0338354
Abcd1	1.00178	3.57e-05
Lama2	1.00314	0.000519611
Dnm2	1.00393	0.000359706
Tmem198b	1.00402	0.00148813
Gfm2	1.00412	0.000153038
Hps4	1.00592	0.000244502
BC055324	1.00661	0.0192198
Shkbp1	1.00696	0.002502
Gpam	1.0086	2.84e-08
Dnaic2	1.00978	0.01259
Sema4d	1.01095	0.000148165
Snx33	1.01138	0.000217758
P3h3	1.01152	0.00017415
Gm7730	1.01256	0.0492331
Slc10a7	1.01328	0.00349982
Slc38a6	1.01339	0.000227019
Kank2	1.01572	2.34e-06
Gadl1	1.01622	0.017441
Cracr2a	1.01712	0.0042654
Acer2	1.01726	0.00156321
Pold4	1.01796	0.00101552
Reep3	1.01852	0.000114684
Abcg1	1.01869	0.00154281
H6pd	1.02038	0.00566985
Smtnl2	1.02093	0.0358515
Szrd1	1.02112	0.000136147
Itm2b	1.02112	4.06e-05
Myoc	1.02225	3.05e-05
Znrf2	1.02272	4.01e-05
Hps5	1.02281	0.000108234
Mthfd2	1.02341	0.00333429
Mafk	1.02397	0.000356403
Smoc1	1.02405	5.77e-06
Gba	1.02418	0.00119064
Wwtr1	1.02473	0.000670503
Acox3	1.02491	4.35e-05
Frmd8	1.0258	0.000702117
Svil	1.02601	0.000904234
Snx5	1.0271	0.000142201
Thsd4	1.02748	0.00111194
Slc2a10	1.02882	0.00152388
St3gal6	1.02907	9.62e-05
Tmem35b	1.0292	0.00447583
Alpk1	1.03009	0.000202518
Slc7a11	1.03119	3.35e-05
Gm3325	1.03168	0.00225551
Bmp5	1.0317	0.00175132
Gm26902	1.03251	0.0120296
Lpcat3	1.034	1.67e-05
Rplp0	1.03454	0.000294457
Fbln7	1.03542	0.00554735
Mif4gd	1.03549	0.00299306
Sft2d2	1.03611	5.18e-05
Dok3	1.03612	0.0114382
Myo1c	1.03617	0.000500561
Galnt6	1.0363	0.00272776
Slc26a2	1.0363	0.000825486
Nucb1	1.03674	8.93e-06
Pdlim2	1.03693	0.00393509
Lamc1	1.03745	2.14e-06
Ly6a	1.03914	0.0188074
Mob3c	1.04127	0.00260516
Eif4ebp1	1.04139	0.00395023
Bche	1.04198	0.00236134
Socs1	1.04403	0.00786808
Plscr4	1.04407	0.000614981
Casp6	1.04416	0.00152785
Poc1b	1.04418	0.000830363
Nexn	1.04504	0.0076813
Capza1-ps1	1.04535	0.0380371
Slc41a3	1.04686	5.2e-05
Slc16a12	1.04702	0.000989318
Cpne3	1.04799	0.000246226
Inpp4b	1.04834	0.000793216
Otulinl	1.04865	0.000163406
Ano6	1.04886	4.76e-05
Gm49708	1.05031	0.0192054
Tlr3	1.05081	0.00018303
Creb3l1	1.05329	0.0110713
Dnd1	1.05399	0.0498825
Tfeb	1.0543	0.00227125
Lpp	1.05488	0.000320448
Prelp	1.05574	1.55e-05
Ccnd1	1.05598	2.76e-06
Fndc3b	1.05613	0.000221613
Fmo2	1.05673	0.000382454
Slc16a9	1.05923	0.00945913
Slc22a4	1.06075	0.000344145
Cyb561a3	1.06117	0.00299464
Cdc14a	1.0623	0.000929388
Kcne4	1.06469	0.0333546
Bmp6	1.06475	8.98e-07
Pgd	1.0657	5.73e-05
Nfkbia	1.06616	0.00110317
Gpr182	1.06635	0.00237049
Slc39a1	1.06642	3.29e-05
Slc31a2	1.06759	0.00167648
Sugct	1.06792	1.37e-05
Trp53inp1	1.06822	0.000671334
Mcl1	1.06941	8.22e-05
Magt1	1.07037	0.000722779
Gja5	1.07068	0.0485576
Lrrn4cl	1.07105	0.0190819
P2ry14	1.07356	0.0416637
Btg1	1.07424	0.00117332
Pik3cd	1.07445	0.000585513
Serhl	1.07454	0.00330327
As3mt	1.07461	0.00114951
Nupr1	1.07504	0.0230675
Calhm2	1.07654	0.000529933
Slc13a3	1.07675	0.00183728
Atp6v0e	1.07694	0.000247169
Lrrc32	1.07696	0.00047351
Myo9b	1.07717	0.000164945
Ctdsp1	1.07809	1.64e-07
Tmed3	1.07898	0.000208339
Eml3	1.07907	3.5e-05
Slc16a6	1.07911	0.00338736
Sod3	1.0792	0.000809696
Sema3d	1.08046	0.000200128
Galnt7	1.08085	3.17e-08
Tor1aip1	1.08089	4.25e-05
Arhgef6	1.08248	0.00205035
Gm9795	1.08403	0.0436843
Rnf125	1.08411	0.00991709
3222401L13Rik	1.08434	0.000187448
Serp1	1.0853	0.000261364
Galnt10	1.08579	3.14e-05
Sgk1	1.08603	0.000158939
Mtbp	1.08627	0.000239008
Resf1	1.08684	0.0003623
Npepl1	1.08769	7.95e-05
Fat2	1.08832	0.0443321
Foxc1	1.0887	0.000607774
Naga	1.09156	4.54e-05
Dpy19l4	1.09262	1.97e-05
Rps27l	1.09335	0.00123915
Frmd4b	1.09551	0.000215658
Plagl2	1.09565	0.000158595
Fcgrt	1.09634	7.1e-05
Gm19680	1.0978	0.0355672
Ednrb	1.09835	6.72e-05
Gm16576	1.0999	0.00230884
Rp2	1.1005	0.000323086
Cks1b	1.10172	0.00873067
Mcm6	1.10234	4.56e-05
Tnfsf10	1.10236	0.00105237
Arhgap24	1.10332	0.00183547
Spata3	1.10347	0.0227722
Gm9791	1.10361	0.0404469
2900089D17Rik	1.10384	0.0212245
Itpr2	1.10482	1.94e-05
Mdk	1.10577	6.69e-06
Pipox	1.10665	0.0328106
Prkd2	1.10732	0.0110248
Pdia4	1.10817	0.000986881
Tubb6	1.10849	0.00658485
C1qtnf1	1.10852	0.000485858
Flna	1.10856	6.54e-05
Glb1l2	1.11028	0.0243088
Zfp953	1.11048	0.0228631
Brip1os	1.11076	0.000239465
Cyp27a1	1.11206	0.0174436
Lrig1	1.11245	1.24e-09
Ephx1	1.11263	2.81e-05
Stard9	1.11361	9.93e-07
H2-K2	1.11393	0.00576094
Nedd1	1.11417	0.000643361
Arhgef40	1.11589	6.58e-06
Creb3l2	1.1168	1.93e-05
Mthfs	1.11822	0.00975488
Nxn	1.11922	2.1e-05
Plcb3	1.1193	6.63e-06
Kif18a	1.11997	0.0278536
Hif1a	1.12181	6.14e-05
Tnfrsf11a	1.12288	0.00187583
Tpp1	1.12608	9.36e-06
Dbi	1.12625	1.78e-06
Tnxb	1.12638	2.89e-07
Hoga1	1.12671	0.00912281
Aga	1.12695	0.000926177
Csk	1.12751	0.000894768
Spata6	1.12815	0.00684607
Crlf3	1.13121	1.56e-05
Mov10	1.13146	3.18e-05
Tmem104	1.13179	1.13e-05
Lamb1	1.1318	5.11e-05
Cep192	1.13434	3.2e-06
Srebf1	1.13478	9.97e-06
Slc16a1	1.13583	2.09e-05
Snx9	1.13988	0.000260034
Capza1	1.14003	4.77e-05
Mical1	1.14023	0.00212207
Manba	1.14069	0.000333863
A4galt	1.14162	0.003753
Padi2	1.14241	1.38e-05
Smo	1.14263	1.02e-06
Stat3	1.14314	3.82e-06
Stat2	1.14342	9.12e-05
Ttc12	1.14364	0.00198772
Chd7	1.14413	2.49e-05
Cep85	1.14443	9.83e-05
Aldh16a1	1.1458	0.000822468
Klhl38	1.14642	0.0409521
Lhcgr	1.14712	0.0445761
Ddx31	1.14968	2.49e-05
Smpdl3b	1.15118	0.0212689
Zfp429	1.15143	0.0355945
Filip1l	1.15243	0.00614363
Pabpc1	1.15327	9.48e-06
Islr	1.15448	0.00171945
Rbp1	1.15494	0.000132366
Ankrd13a	1.15559	2.07e-05
Psme1	1.15661	2.44e-06
Matn4	1.15769	0.000111546
Sulf1	1.1577	0.00217914
Snx18	1.15862	1.28e-06
Zfp691	1.15877	0.00543527
Aox1	1.16004	2.01e-08
H2bc6	1.16108	0.000212034
Cebpb	1.16135	0.000907574
Prdm9	1.16378	0.0025748
Cand2	1.16644	2.53e-06
Mob3a	1.16673	0.00702052
Eef2kmt	1.16719	0.00613823
Pxn	1.16858	3.26e-05
B3gnt3	1.17212	0.0342318
Gm17491	1.17269	0.00105022
2610203C22Rik	1.17289	1.62e-05
Hcar1	1.17291	0.00173421
Pim1	1.17332	0.0495267
Id3	1.17591	6.54e-05
Gpx8	1.17593	0.0109125
Ankrd44	1.17685	0.000110264
Fzd5	1.17717	0.000918227
Card19	1.17744	5.61e-05
Slc25a24	1.1786	0.00994017
Prorsd1	1.17906	0.00021658
Fadd	1.17956	0.00239857
Ajuba	1.18025	0.00188541
St8sia6	1.18036	0.000114329
Cav1	1.18154	8.27e-06
Vat1	1.18166	0.000124257
Cenpa	1.18177	0.0282947
Hdc	1.1825	0.0419798
Shisa5	1.18536	0.000437256
Adamtsl4	1.18666	0.000928358
Lims1	1.18674	6.29e-07
Tnfaip8	1.18699	0.000218374
Ect2	1.1871	0.0258276
Cd82	1.1901	0.000125022
Adm	1.19132	0.00116583
4931440P22Rik	1.19192	0.00692575
Nectin4	1.19247	0.00222378
Kifc1	1.19282	0.00447228
Adrb2	1.19329	0.000180291
Col6a2	1.19391	6.81e-08
H2-T22	1.19553	0.000128171
Txlnb	1.19653	1.26e-05
Lamp1	1.1967	1.34e-05
Cntrl	1.1969	3.78e-06
Agtrap	1.19793	4.05e-05
Ppp1r14b	1.19837	5.03e-06
Tmem45a	1.20094	0.0156455
Kcnj2	1.20256	6.89e-07
Serpinb9	1.20291	1.56e-05
Itga11	1.20302	0.00175664
Gjb2	1.20348	5.85e-05
Stard5	1.20479	0.00230472
Ip6k3	1.20505	0.000888769
Ticam1	1.20898	1.72e-05
Ston1	1.20899	0.000500336
P2ry2	1.20938	0.0323799
Ednra	1.21157	2.07e-06
Aldh1a1	1.21205	0.00129554
Ttc7	1.21224	0.000792789
Il6st	1.21274	3.14e-06
St6gal1	1.21317	5.2e-05
Zfp984	1.21431	0.00152867
Gm36908	1.21452	0.0356296
H3c15	1.21564	0.00714009
Sema3b	1.21591	0.00335983
Hspb1	1.21702	0.0160157
Cdkn2c	1.21776	0.0183788
Slc46a3	1.21858	0.000231066
Gltp	1.22181	0.000124377
Dpp7	1.22274	1.09e-05
Slc7a2	1.22464	6.45e-05
Uaca	1.22642	0.000212034
Foxj1	1.22889	0.000127465
Ggt5	1.22907	0.00144725
Ptgfr	1.22934	0.00248456
Fibin	1.23081	0.00125746
Pag1	1.23118	7.45e-06
Plekho2	1.23245	0.00110499
Tns3	1.23261	2.2e-05
Ggh	1.23321	0.000169448
Glmp	1.23467	9.98e-06
Fkbp10	1.23513	5.8e-05
Crybb1	1.23584	0.00443703
Pi16	1.23608	0.0115783
Fkbp7	1.23651	0.00289737
Lipo3	1.2367	5.75e-06
Nek6	1.23701	1.45e-06
Ehd2	1.23724	0.000333844
Lima1	1.23949	7.1e-05
Itih5	1.23967	4.99e-05
Fam102b	1.24343	3.16e-06
Rbpjl	1.24362	0.0174031
Trf	1.24456	0.0117456
Abhd4	1.24505	7.58e-08
Asah1	1.24509	3.94e-05
Nagpa	1.24528	0.000419685
Rbpms	1.24641	7.23e-06
Clec14a	1.24675	0.000388052
Cspg4	1.24733	1.09e-07
Gm25047	1.24769	0.00201875
Plpp2	1.24988	0.00142158
Sned1	1.25082	1.24e-05
Rhog	1.25215	0.000782068
Aldh3b1	1.2527	0.000136249
Plgrkt	1.25304	7.07e-06
Fam114a1	1.25381	4.09e-06
Tbx6	1.25418	0.0436258
Casp7	1.25449	0.000663404
Map3k1	1.25471	0.00367149
Zic4	1.25668	0.003365
Osr1	1.25671	0.00331901
Col13a1	1.25764	0.0202572
Tshr	1.25788	0.0320296
Ets1	1.25898	2.99e-05
Acad12	1.259	0.0146213
Itpkb	1.25911	1.84e-07
Atp7a	1.25921	0.000225316
Cd151	1.2624	1.91e-06
Kirrel	1.26322	2.42e-06
Agt	1.2642	0.00452681
Smc4	1.26545	5.38e-05
Akap13	1.26564	5.89e-05
Gm2a	1.26582	1.4e-06
Bmp4	1.26653	0.000175576
Dram1	1.26848	0.0201429
Col16a1	1.26903	1.75e-08
Rest	1.26942	0.000469678
Aox3	1.26951	0.00225391
Omd	1.26962	0.00870998
Cyfip1	1.27016	2.79e-06
Tyms	1.27052	0.000906393
Pfkfb3	1.27166	0.000166426
Itgb1	1.2724	9.31e-06
Dhrs1	1.27287	4.24e-06
Gbp4	1.27339	0.00317196
Arhgap18	1.27422	3.19e-06
Uap1l1	1.27649	5.61e-05
Dkk2	1.27753	0.0203323
Bco2	1.27792	4.77e-05
Rexo5	1.27811	0.0115194
Thbd	1.27821	1.99e-06
Ap1g2	1.27829	0.000810021
Cfap97d2	1.27975	0.0110616
Vstm4	1.27991	0.000182165
Fxyd1	1.28241	7.88e-06
Lamc3	1.28441	5e-06
Adamts1	1.28509	9.88e-05
Ptges	1.28575	0.000803903
Gm26797	1.28865	0.0141701
Slc47a1	1.28986	0.00141559
Tnfsf13	1.29228	0.0288937
Mavs	1.29273	8.55e-05
Plekhf1	1.29327	0.00173835
Bach1	1.29383	6.89e-05
Hs3st3b1	1.29441	0.0192216
Necap2	1.29612	7.97e-05
Epb41l2	1.29621	7.41e-07
Elovl1	1.29696	0.000231074
Rel	1.29871	0.00048204
Cenpl	1.30015	0.0016732
Eva1b	1.30089	0.00730303
Zfp607a	1.301	0.00228178
Vcam1	1.30116	6.29e-05
Parp4	1.30121	0.0010829
Nfatc2	1.30214	0.000111651
Ccdc163	1.3029	0.00603542
Foxf1	1.30379	0.000163707
Colca2	1.30426	0.0345827
Lonrf3	1.3053	0.000255793
Ly6e	1.30719	0.000246293
Tm4sf1	1.30812	1.14e-06
Nod1	1.30827	4.71e-05
Prcp	1.30931	1.83e-05
Ptbp3	1.30947	6.97e-05
Tfcp2l1	1.31036	0.00601211
Lepr	1.31045	8.51e-05
Fstl1	1.31054	2.81e-05
Dera	1.31115	0.000877126
P2ry1	1.31162	0.00498075
Tirap	1.31206	0.00161757
Glb1	1.31215	6.62e-06
Sh3pxd2b	1.31398	2.07e-05
Thbs2	1.31436	0.00035838
Edem2	1.31593	5.74e-05
Myb	1.316	0.0154113
Zap70	1.31731	0.00383194
Mapkapk2	1.31734	1.41e-06
Glis3	1.31737	1.76e-06
Fgd3	1.31867	0.00059618
Prrx1	1.31903	2.06e-08
Lyve1	1.32127	0.032538
Maml2	1.32168	7.58e-06
Angpt1	1.32176	4.03e-05
H2-Q1	1.32183	0.00969826
Gstm2	1.32337	0.00665431
Bag3	1.32384	6.77e-05
Hhat	1.32482	0.0150408
Haus4	1.32556	0.000583739
Spsb2	1.32684	0.00127626
Gm11772	1.32721	0.0310168
Mfsd1	1.32807	1.15e-05
Igfbp7	1.32873	0.00191569
Nfatc4	1.32882	0.000122215
Naprt	1.33044	4.22e-05
Ptbp1	1.33117	3.04e-06
Cdiptos	1.33232	0.0207816
Hmmr	1.33272	0.0139194
Dchs2	1.33279	0.0126546
Stag3	1.334	0.0162018
Nat2	1.33425	0.00418411
Cox6b2	1.33514	0.0139034
Ccdc190	1.33549	6.64e-06
Igf2	1.33739	0.0021298
Zfp36l2	1.33779	2.12e-06
Cdca8	1.33856	0.0180089
Dnali1	1.33947	0.000653353
Castor1	1.3405	0.00232304
Tpx2	1.34074	0.00108373
Tead2	1.3409	6.87e-06
Lrp10	1.34184	1.83e-06
H2ac6	1.34191	0.0121557
Emilin2	1.34389	0.0188548
Mocos	1.34393	0.000412796
Slc22a2	1.34501	0.0179454
Cdca7l	1.34557	0.0478527
Plekhg2	1.35016	5.09e-05
Foxm1	1.35041	0.00020767
Fuca1	1.35075	5.56e-07
Tcaf2	1.35277	0.00280625
Gm38155	1.35428	0.00109846
Myc	1.35555	0.000306161
Plod3	1.35672	2.42e-06
Scarf2	1.35821	1.21e-05
Rarres2	1.35841	0.000947155
Kctd12	1.35892	3.38e-06
Prkch	1.36049	0.00103199
Pnp	1.36074	0.000321856
Esyt1	1.36089	0.000451148
Gab3	1.36193	0.0141438
Myl12a	1.36209	5.59e-05
Ddr2	1.36214	2.3e-07
Snap23	1.36345	0.000132366
Apol10b	1.36424	0.0151692
Kcnk5	1.36803	0.0145303
Bicc1	1.37029	6.72e-06
H4c9	1.37089	0.0418652
Slc2a5	1.37106	6.1e-05
Sdc4	1.37149	3.78e-06
Gypc	1.37205	0.00123249
Notch2	1.37285	2.72e-06
Nr1h3	1.37436	2.68e-05
Cdc20	1.37584	0.0209815
Cnn3	1.37601	3.05e-07
Cln5	1.37634	8.44e-06
Car5b	1.37672	7.62e-06
Tmem252	1.37682	0.000274738
Tead3	1.37699	8.34e-05
Rhoc	1.37703	1.07e-05
Cdt1	1.37933	0.00052518
Cttnbp2nl	1.37965	4.01e-07
Fam107b	1.38099	0.000259099
Twist1	1.38102	0.0275339
Rnf135	1.38102	0.000109575
Myzap	1.3812	0.00121658
Nt5dc1	1.38152	0.000523091
Stom	1.38161	4.06e-07
P2rx1	1.38181	0.0248822
Exoc3l4	1.38317	0.0184401
Nbeal2	1.38321	5.6e-06
Cfap43	1.38328	0.00187835
Pear1	1.38368	0.000187357
Gpr137b	1.3838	3.81e-05
Nid2	1.38636	0.000697301
Gm2237	1.38667	0.0021298
Fmod	1.38762	2.29e-09
Ighm	1.38876	0.00675103
Amz1	1.3903	2.5e-06
Fam216b	1.39049	0.0234667
Pld1	1.39089	9.85e-07
Cyp26b1	1.39182	0.0108467
Arap3	1.39429	4.02e-06
Thbs4	1.39448	1.8e-07
Cela1	1.39751	0.00040143
Prdx6	1.39928	1.8e-06
Vkorc1	1.39975	0.000964176
Ccdc102a	1.40298	0.000120349
Crabp2	1.40323	3.15e-05
Gm44667	1.40373	0.00956924
Selenop	1.40417	2.41e-06
Fbxl13	1.40592	0.0233067
Hic1	1.40671	6.62e-05
Shc1	1.41096	1.45e-05
Nfkbiz	1.41103	6.15e-05
Angptl2	1.41215	5.79e-09
Tpbgl	1.41236	0.000784036
Cfp	1.41272	0.00604853
Snhg18	1.41359	9.42e-05
Sinhcaf	1.41398	0.0323049
Galnt15	1.41508	1.35e-07
Cped1	1.41583	1.84e-05
Fmo5	1.41858	0.000176581
Tpm4	1.41858	4.18e-06
Fnip2	1.42007	7.98e-08
Adgre5	1.42065	0.00294038
Pqlc3	1.42384	0.00578883
Aldh1a2	1.42402	6.65e-07
Fignl1	1.42489	0.0407108
Rab29	1.42726	0.000184344
Mertk	1.42762	1.73e-06
Gch1	1.42953	0.0134014
Rrm2	1.42972	0.00218011
Lrrc3	1.43039	1.22e-07
Lpin3	1.43073	0.00629648
Galm	1.43092	0.00340403
Eya4	1.43248	0.000147693
Wnt6	1.43395	0.00703657
Soat1	1.43593	5.75e-07
Smim3	1.43768	0.000743011
Anxa5	1.43802	4.36e-06
Myh9	1.43813	9.81e-06
Serpine2	1.43861	4.09e-08
Rgs22	1.43996	0.00597539
Plekhf2	1.44027	1.9e-07
P3h2	1.44098	0.00017856
Sqor	1.44189	0.000611501
Ninj1	1.44373	0.000184892
Tbx18	1.4446	5.11e-05
Nrp1	1.44602	1.37e-05
Efemp2	1.44665	2.93e-05
Mmp23	1.44725	0.0243409
Prg4	1.44745	6.59e-07
Sh2b2	1.44894	0.000183203
Hspb6	1.44901	6.68e-05
Serpind1	1.4504	1.02e-05
Cst3	1.45141	1.58e-08
Nuf2	1.45449	0.000330742
Zfp36l1	1.45479	1.49e-07
Palld	1.45671	0.000149568
Heatr5a	1.45691	5.72e-05
Gm41349	1.4571	0.0147907
Gxylt2	1.45805	2.13e-05
Cutal	1.45821	0.0470532
Rftn1	1.46113	2.96e-05
Fbn1	1.46162	0.000142883
Hspg2	1.46361	4.73e-05
Cpq	1.46418	6.71e-07
Pm20d1	1.46498	0.00138162
Foxd2	1.46571	0.033058
Lrp5	1.46642	1.5e-06
Crtap	1.46745	9.93e-05
Cln3	1.46803	9.02e-07
Cdca3	1.46883	0.0336454
Col4a1	1.4689	3.52e-05
Evi2a	1.46928	1.73e-05
Slc5a7	1.47004	0.0200437
Dapp1	1.47165	3.22e-07
Naalad2	1.47197	0.00395279
Ormdl2	1.47276	0.000295526
Tnfrsf13c	1.47306	0.0330224
Cubn	1.47315	0.00239982
Slc8b1	1.47328	4.24e-05
Alx4	1.47964	0.00237548
Gpr179	1.48019	0.0438609
Acss3	1.4814	0.00961427
Plscr1	1.48143	0.00103199
Gem	1.48158	0.00013035
Tifa	1.48384	0.000313987
Acads	1.48503	1.77e-07
Znf41-ps	1.48539	0.000121841
Neat1	1.48785	4.19e-06
Lamp2	1.4883	5.19e-07
Map3k14	1.48873	1.72e-05
Tnfaip3	1.48879	1.02e-06
Rin2	1.48942	1.6e-08
Galnt4	1.4898	1.05e-06
Vav2	1.49324	2.55e-05
Rhoj	1.49437	8.64e-05
Hmgb2	1.49571	9.57e-05
Cenpi	1.49689	0.019714
Slc10a3	1.49767	0.00280501
Bcl2l11	1.49867	0.000179988
Tax1bp3	1.50054	4.99e-05
Gm6545	1.50105	0.00117695
Pdlim4	1.50188	3.03e-08
Pla2g4a	1.50209	0.000166749
Meox1	1.50311	0.007817
Nphs2	1.5032	0.0257276
Tent5a	1.5076	6.82e-06
Fgfbp1	1.50886	0.000386519
Zfhx3	1.50974	9.22e-08
Nmi	1.51006	0.000171377
B3gnt5	1.51022	0.00122822
Rec114	1.51125	0.0173828
Gm45838	1.51131	0.0124625
Pou2f2	1.51245	1.75e-08
Skap2	1.51274	1.7e-06
Acpp	1.5128	0.0171229
Mr1	1.5139	6.54e-06
Dock11	1.51567	1.54e-06
Foxd1	1.51632	0.000270538
Gm15708	1.51677	0.0409489
Cdh1	1.52017	6.86e-10
Orai1	1.52021	2.16e-06
Pbxip1	1.52153	4.76e-08
Ptgr1	1.52172	0.0434268
Gpr137b-ps	1.52284	7.55e-06
H1f2	1.52343	9.02e-07
Arhgap17	1.52379	2.4e-07
4930556M19Rik	1.52431	0.0364526
Nsl1	1.52477	0.00111589
Nt5dc2	1.52555	6.35e-05
H2-T10	1.52633	0.0020616
Ccdc170	1.52779	0.00696117
Lama1	1.52783	6.09e-05
P2rx4	1.53071	0.00103809
Itga6	1.53087	1.92e-06
Trpm6	1.53349	0.00368688
Fgf2	1.53352	4.93e-06
Jpt2	1.53379	0.000128923
Arsi	1.53383	0.0031367
Fabp7	1.53412	9.57e-05
Tspan4	1.53421	1.4e-08
Dcxr	1.5351	0.000244437
Pcolce	1.5366	1.73e-05
Clec10a	1.53702	0.00680107
Fzd7	1.5372	5.27e-07
Gdpd2	1.53721	0.000182086
Ifi27	1.53767	8.56e-12
BC064078	1.53993	0.00067696
Rcbtb2	1.54188	6.94e-07
Tnfsf12	1.54193	0.000986929
Sall3	1.54274	0.000410086
Adamts9	1.54744	4.54e-05
Gpc2	1.54791	0.00629648
Tal1	1.54809	7.47e-05
Vamp5	1.54942	0.000176096
H2-DMa	1.54951	4.36e-08
Dynlt1f	1.55308	0.000620619
Fam129a	1.55501	0.000398692
Wasf2	1.55716	3.7e-07
Galnt12	1.55759	0.00134194
Pxdc1	1.56159	2.12e-06
Tmem123	1.5632	2.9e-05
Lpo	1.56434	0.00196414
Kif11	1.56579	0.00130298
Gm11992	1.56665	0.000141079
Cflar	1.56679	7.22e-07
Vwa5a	1.56786	1.33e-07
Tmem140	1.56833	0.0316463
Spdl1	1.57057	0.000313987
H2-T24	1.57178	2.56e-07
Has2	1.57203	0.0109913
Ddx11	1.57214	0.000519967
Pla2g15	1.57273	1.17e-08
Anxa9	1.57301	0.00592687
Plekhg6	1.57608	0.0401176
Lif	1.58118	0.00699196
Ppl	1.58242	0.000426678
Angptl4	1.58428	0.00846551
Foxc2	1.58431	4.55e-05
Card6	1.58548	6.95e-05
Ckap2l	1.58763	0.00178041
Iqgap1	1.58859	5e-05
4930455G09Rik	1.59019	0.0257898
Cmtm6	1.59094	2.24e-08
Ildr1	1.59281	0.00690125
Six3	1.59333	0.0421587
Gm10384	1.59349	0.0334234
Slc43a1	1.59468	0.0370731
Wdr62	1.59518	0.000276478
Csf2ra	1.59804	1.63e-06
Rab39	1.59886	3.94e-05
Gm20743	1.5992	0.00149532
Clec2d	1.5996	0.000679143
Tmem176b	1.5997	1.13e-06
Zbtb42	1.60014	0.0433981
Igfbp5	1.60452	3.92e-10
Loxl3	1.60583	3.58e-06
Gm10790	1.60713	2.12e-07
Arrdc4	1.60748	3.28e-07
Cd80	1.60854	9.85e-05
Pstpip1	1.61074	0.00552316
Gbp7	1.61112	1.3e-06
Itih2	1.61378	0.000332647
Nrap	1.61476	0.00121785
Dse	1.61476	4.97e-05
Ncaph	1.61485	0.000549245
Mmp11	1.61857	0.000421573
Igtp	1.62194	0.000254718
S1pr2	1.62197	0.0018762
Ifit2	1.62433	6.87e-07
Txnip	1.62512	5.57e-06
Klk8	1.62517	0.000885162
Rbm38	1.62552	0.000103989
Clec1a	1.62562	0.00175174
Col27a1	1.62578	3.61e-09
Gm31718	1.62741	0.034459
Phyhd1	1.62836	1.27e-05
Reep4	1.6284	0.000235186
Hfe	1.6316	0.000915085
Rrbp1	1.63197	2.79e-07
Myct1	1.63257	0.0001634
Ahnak	1.63491	1.7e-07
Lpar6	1.63524	2.5e-06
Ogn	1.63801	4.63e-07
Cenpe	1.63858	0.000142393
Hspb8	1.63921	3.17e-06
Aoc3	1.64006	0.00667882
Gbp9	1.64263	0.000104824
Akr1b8	1.64409	0.00117332
Map4k1	1.64435	0.00147577
4930523C07Rik	1.6444	1.91e-05
Aqp4	1.64644	9.81e-08
Ostf1	1.64654	1.89e-07
Six2	1.64703	0.00047298
Aldh1l2	1.64708	3.77e-06
Lgals1	1.65003	3.01e-05
Litaf	1.65053	1.68e-05
Ddx43	1.65219	0.0399343
Nfkb1	1.65312	1.96e-07
Igsf10	1.65329	1.98e-07
Gm49702	1.65507	0.0197592
Igfbp2	1.65649	1.28e-05
Itpripl1	1.65729	0.00165911
Gng5	1.65734	3.34e-09
Rflna	1.65832	0.00339969
Cd83	1.65889	7.5e-07
Cd93	1.65948	0.000283245
Sfrp5	1.66025	0.0254583
Erap1	1.66067	6.15e-07
Sbno2	1.66121	8.36e-08
E230029C05Rik	1.66124	1.56e-05
Mrgprf	1.66331	0.00106898
Cpxm1	1.66386	7.46e-05
BC028528	1.66519	0.0114382
Gm45650	1.66727	0.0497417
Stat6	1.6683	3.89e-06
Cdk6	1.6686	6.34e-08
Sall1	1.66895	6.9e-06
Il1r1	1.67032	1.04e-05
Ifi203-ps	1.6707	0.0427682
NA	1.67214	0.00343475
Plod1	1.67325	3.02e-06
Tnfsf13b	1.67396	3.33e-06
Trib3	1.67437	0.00354274
Gm49599	1.67448	0.00260693
Efemp1	1.67621	2.97e-07
Olfm4	1.67832	0.000887732
S100a6	1.67868	6.27e-06
Vwf	1.68007	2.32e-08
Smagp	1.68061	5.96e-05
Relb	1.68176	8.35e-05
Rbl1	1.68197	5.73e-05
Cd4	1.68468	0.00328044
Uhrf1	1.68739	0.000502414
Sat1	1.6881	1.84e-08
Crybg1	1.68862	0.00436084
Col6a3	1.68876	1.43e-05
Arhgap25	1.69003	8.04e-07
Lpar2	1.69171	0.000185346
Gm16580	1.69199	0.0412368
Cnmd	1.69363	0.0117305
Sla	1.69376	1.15e-05
Serpinb6b	1.69433	3.67e-05
Adamts7	1.69492	0.00371201
Vrk2	1.69512	1.55e-05
Pacc1	1.69799	1.68e-09
Plin4	1.69809	0.000608309
Parp12	1.69929	5.79e-09
Arhgap11a	1.69985	1.91e-07
Tnfsfm13	1.69991	0.0337464
Gldn	1.70099	3.82e-05
Map3k8	1.70146	4.09e-05
BC035044	1.70278	6.91e-05
Plxnb2	1.70398	4.67e-08
Bmp2k	1.7061	2.74e-08
Myd88	1.70764	3.26e-05
Plce1	1.7078	2.67e-06
Ripk1	1.70912	2.5e-06
Psme2b	1.71032	2.22e-06
Ifih1	1.71064	8.93e-06
Tgm2	1.71299	2.13e-05
Zfp991	1.71345	2.09e-05
Bmf	1.7138	5.11e-06
Trim56	1.71448	2.81e-12
S1pr4	1.71684	0.026191
Dnajb13	1.71717	0.0259741
Colec12	1.72327	8.83e-06
Ror1	1.7261	0.00187024
Igsf1	1.72714	0.0033807
Slc16a10	1.72831	0.000200278
Slc12a7	1.729	7.41e-07
Car9	1.72991	0.0392712
Cdk2	1.73023	2.7e-08
Ctla2a	1.73043	0.0025748
Lrp2	1.73247	0.0347784
Gm17092	1.73286	0.0390373
Irf1	1.73483	4.16e-06
Gm48552	1.73594	0.0422851
Ephx3	1.73662	0.00611652
Kmo	1.73847	0.0337967
Chad	1.73906	0.0455926
Svep1	1.74004	0.000142401
Scpep1	1.74238	1.92e-07
Vnn1	1.74243	0.0463532
Syt15	1.74386	8.26e-08
Gns	1.74551	1.99e-08
Gm26280	1.74707	0.0154758
4930565N06Rik	1.75065	0.0188114
Fhod1	1.75095	3.07e-07
Ssc5d	1.75104	0.000828763
Mob1a	1.75126	1.83e-08
Prdm1	1.75172	0.000884878
Kif20b	1.75207	0.00091988
Sowahc	1.7533	6.81e-09
Pla2g2d	1.75363	0.00176055
Ecm1	1.75512	6.62e-05
Fn1	1.75694	6.68e-07
Htra3	1.7593	1.17e-07
Gimap1	1.76065	0.00173098
Ecscr	1.76629	3.52e-05
Tmc6	1.76636	6.22e-08
Tmco4	1.76638	2.45e-06
Fhl3	1.76784	0.000858924
Slc2a4	1.76996	1.17e-08
Sfrp4	1.77141	0.0353956
Cracr2b	1.7729	7.04e-11
Mxd3	1.77304	0.000979397
Mrc1	1.77316	5.22e-08
Upp1	1.77364	1.73e-05
Ifnar2	1.77402	4.09e-08
Smim24	1.77506	0.013659
Sgpl1	1.7754	1.6e-07
Fam180a	1.77862	2.34e-06
Gimap5	1.7815	0.00892749
Nfkbie	1.78532	0.000825929
Eya2	1.78534	6.52e-05
Vasp	1.78632	1.38e-08
Mir17hg	1.7866	0.00195449
Tap2	1.78685	2.32e-06
Tbc1d10c	1.7878	0.0215116
Mvp	1.78975	4.64e-07
Fmnl3	1.79138	2.64e-09
Tspan8	1.79162	0.0214914
Cryzl2	1.79191	6.77e-08
Itgb3	1.79307	8.01e-10
Kctd11	1.79352	1.62e-05
P2ry12	1.79529	1.67e-09
Adam12	1.79554	9.07e-05
Gpr160	1.79904	3.83e-05
Piezo1	1.80088	1.5e-07
Mmp14	1.80103	1.03e-05
Adgb	1.80167	0.00159876
Piezo2	1.80259	0.00197813
Epha2	1.80628	0.0020397
Chst14	1.80688	0.000204091
Galns	1.80733	3.59e-07
Cyp4v3	1.80919	7.22e-07
1700017B05Rik	1.80992	1.3e-08
Samhd1	1.81181	1.48e-06
Gm28286	1.81238	0.023794
Trim47	1.8159	1.43e-07
Pald1	1.81607	1.17e-07
Galnt3	1.81621	7.35e-05
Sytl4	1.82115	0.000183999
Adh1	1.82309	0.0118512
Bnc2	1.82356	0.0119823
Micall2	1.82364	1.86e-09
B3gnt7	1.824	0.00012809
Slc45a3	1.82432	0.000268691
Tbx15	1.82518	7.88e-06
Wipf1	1.82537	2.64e-07
P2rx7	1.82658	4.71e-08
Gsap	1.82731	2.53e-07
Tram2	1.82941	1.58e-05
Ncapg	1.82991	0.0238155
Chil1	1.83135	0.00244166
C1rl	1.83181	0.0253733
Foxd2os	1.83486	0.0264239
Fam169b	1.83576	0.000144605
Rcn3	1.8372	7.04e-07
Angpt2	1.83808	0.000286419
Mgp	1.84028	4.17e-07
4833411C07Rik	1.8439	0.00875633
Gm19710	1.84602	0.027003
Prr33	1.84662	0.00748549
Gm19935	1.84725	0.000292141
Serpinh1	1.84846	2.5e-06
Rps6ka1	1.84901	9.31e-08
Inka1	1.84999	1.2e-05
Tln1	1.85206	7.63e-08
Agpat2	1.85309	5.47e-05
Gimap6	1.85481	0.000278932
Elf1	1.85482	2.97e-07
Tmem176a	1.85534	2.22e-08
Bdh2	1.86	8.48e-05
Ttf2	1.86117	6.92e-05
Gm16118	1.86222	0.0480039
Tfpi	1.86232	3.77e-09
Rrad	1.86252	0.000594131
Zfp217	1.86517	1.8e-07
Gm42778	1.86601	0.00455514
Ehd4	1.86648	1.92e-09
Stat1	1.86741	1.43e-07
Sdf2l1	1.8692	5.25e-06
Daw1	1.87071	0.0262345
Tk1	1.87133	0.000121082
Spidr	1.87143	8.97e-05
Dhrs3	1.87293	9.47e-06
Fas	1.87352	0.000104128
Hpgd	1.87532	1.92e-10
Chaf1b	1.87814	0.00261612
Slc25a45	1.88811	3.45e-08
Serpinf1	1.88879	2.86e-05
Sipa1	1.88906	9.64e-08
Stat5a	1.88929	0.00116863
Scamp2	1.89011	3.72e-08
Ripor3	1.89112	0.000659835
Adam17	1.89138	5.13e-09
Ltbr	1.89289	1.6e-10
Socs3	1.89386	4.09e-05
A830008E24Rik	1.89718	0.0112516
Gm20605	1.89921	0.0184401
C530044C16Rik	1.90097	0.0185733
Steap3	1.90293	0.00012895
Rgs10	1.90306	6.75e-10
Il12rb1	1.90352	0.0130129
Rab27a	1.90388	4.69e-12
Pi15	1.90479	0.0114023
Entpd1	1.90753	1.33e-08
1810034E14Rik	1.91276	0.00387138
Kntc1	1.9131	0.00270542
Lmo2	1.91329	8.34e-10
Snai1	1.91482	0.00030728
Cnn2	1.91613	2.46e-06
Dusp27	1.91617	8.51e-05
Prr11	1.91772	0.000161533
Xaf1	1.92004	1.93e-07
Plxdc2	1.9214	3.78e-10
Dap	1.92327	1.05e-07
Abcg3	1.92514	0.00568832
Casp12	1.92576	1.06e-05
Nfatc1	1.92602	1.14e-06
Ldlrap1	1.92723	8.11e-07
Pmp22	1.9281	2.84e-09
Dnaaf3	1.92972	0.00303125
Il31ra	1.93067	0.0104989
Mxra8	1.93386	3.57e-06
Gbp5	1.93419	8.73e-06
H1f4	1.93425	0.00047351
Ccnb2	1.93599	0.00247704
Gm6548	1.94819	5.14e-06
Tapbp	1.95054	4.98e-08
1810073O08Rik	1.9506	0.0164105
Arap1	1.95262	2.68e-08
Creg1	1.95273	1.08e-08
Slc26a7	1.95317	2.36e-08
Slc16a3	1.95392	1.35e-08
Casp1	1.95413	1.32e-05
Birc5	1.95444	0.00255473
Mgl2	1.95563	0.0166174
Vamp8	1.95858	2.23e-08
Gm16499	1.95924	0.00358509
Mgst1	1.96032	4.38e-07
Fxyd5	1.96035	3.22e-07
Dennd2c	1.96059	0.000169739
Gins2	1.96638	0.0104695
Icosl	1.96669	8.05e-09
H4c8	1.97072	0.00348679
Nek5	1.97357	0.0151644
Myo1e	1.97392	1.05e-09
Parp10	1.97417	7.15e-08
Enpp1	1.97555	0.000110559
Antxr2	1.97606	1.03e-05
Mmp9	1.97839	0.00217914
Grap	1.97906	2.09e-07
Ube2l6	1.97947	2.11e-05
Slc29a3	1.98701	1.17e-08
Gm50048	1.98714	2.46e-07
Aebp1	1.98837	5.75e-12
Pdgfrl	1.99032	0.00269034
Echdc3	1.9914	0.000856666
Tes	1.99165	3.49e-06
Ftl1	1.99186	2.97e-07
Lrrc39	1.99198	1.18e-05
Lhfpl2	1.99272	1.82e-08
Kdelr3	1.99316	0.010443
Fam167a	1.99346	1.43e-06
Il15	1.99691	5.05e-05
Dab2	1.9998	7.52e-09
Abcb1b	2.00228	3.15e-09
Rcsd1	2.00624	4.15e-07
Il16	2.00681	9.01e-06
Chat	2.00799	0.0164334
Axl	2.00968	9.97e-11
Ropn1l	2.01032	0.000714735
Rasgrp3	2.01088	2.43e-12
Col7a1	2.01184	0.000567565
Edem1	2.01185	2.43e-09
Tpcn2	2.0122	2.01e-08
Isl1	2.0195	0.0163134
Clec4n	2.02158	0.0268687
Slc25a43	2.02287	0.0121084
Pctp	2.02339	2.58e-06
Irak3	2.02418	7.36e-05
Slc2a9	2.02667	1.68e-05
Trim21	2.02718	2.33e-07
Gm37168	2.02903	0.000130796
Srpx	2.0296	0.0344815
Itga2	2.03148	0.0107231
Atoh8	2.03152	0.000525512
Cd27	2.03175	0.0305137
Dtx3l	2.03238	5.71e-08
Elk3	2.03423	1.7e-07
Ptgs1	2.03534	3.28e-10
Ccna2	2.03666	5.28e-06
Gpx3	2.03668	0.000147693
Blnk	2.03772	3.66e-06
Ager	2.03788	0.0236878
Plk1	2.03873	2.2e-05
Ifngr1	2.04131	4.67e-08
Prrx2	2.04183	0.000634638
Baiap2l2	2.04908	2.54e-10
Gm33858	2.05066	0.000970164
Pclaf	2.05204	0.00176643
Dnase1l1	2.05216	0.00017415
Rapsn	2.05256	9.26e-05
Procr	2.05456	0.00532235
Spata13	2.05506	1.05e-10
Gtse1	2.05715	0.000569809
Spon2	2.0606	0.00573295
Lefty1	2.06539	0.000193127
Gas2l3	2.06951	2.58e-05
C2	2.06956	0.00135019
Cd38	2.07148	0.000440188
Sh3tc1	2.07155	2.46e-06
Mgmt	2.07182	0.00230884
Mdfi	2.0746	0.000430608
Ccdc69	2.07578	0.0152393
Man2b2	2.07847	5.61e-11
Nlrp1c-ps	2.07877	0.000393844
Gm43196	2.08022	0.0315918
Slc17a9	2.0831	0.000230928
Phf11c	2.0867	0.00191318
Mylip	2.08966	6.78e-08
E2f8	2.08982	0.0112381
Fgf7	2.09287	0.0225842
Cotl1	2.09591	9.29e-10
Fli1	2.09789	5.49e-07
Gm30329	2.09819	0.00176933
Ctsb	2.09847	5.16e-09
Ctsa	2.10322	7.68e-11
Inmt	2.10396	0.0067931
Gm44250	2.10754	2.62e-05
Tmem86a	2.10774	7.07e-07
Rassf4	2.10899	6.82e-07
Mfng	2.10956	1.23e-07
Gm10134	2.11386	0.0019068
Sdc1	2.11422	2.51e-05
Ccr9	2.117	0.00557668
Clec9a	2.11967	0.00617626
Ntrk1	2.12042	0.0261078
Fbln1	2.12202	3.12e-06
Tex11	2.12317	0.00546829
Clspn	2.12394	0.000643452
H2bc8	2.12533	0.00047298
Il13ra1	2.12713	4.65e-09
Slc35d2	2.12882	0.00241103
Prkcd	2.13034	7.06e-07
Slc14a1	2.13251	2.51e-15
Rab3il1	2.1331	3.6e-10
Pdpn	2.13425	1.37e-09
Tcim	2.13515	0.000251836
Ercc6l	2.13653	0.0367189
Irgm1	2.13835	1.48e-08
Pygl	2.14062	3.91e-09
Gm15964	2.14271	0.000263131
Gm11131	2.14489	0.00117219
Samd9l	2.14664	8.04e-07
Depdc1a	2.14791	0.0152113
Cd63-ps	2.1481	5.64e-11
Jak3	2.15174	1.14e-09
Ucma	2.15385	0.0174034
Spc25	2.15777	0.00145971
Golm1	2.15922	4.24e-10
Tep1	2.15963	3.42e-07
Lrmda	2.16059	0.00183547
Trpm1	2.16132	0.000426651
Gm50012	2.16543	0.000889131
Brip1	2.16548	0.0211107
Ptgdr	2.16999	0.000695964
Cenpf	2.17139	2.28e-05
Nrros	2.17211	2.77e-07
Trim25	2.17683	6.04e-10
Col5a3	2.17695	3.28e-07
Pde3b	2.17726	2.94e-10
Pimreg	2.1779	0.00058701
Mdfic	2.17827	1.41e-05
Stk10	2.18034	4.13e-09
NA	2.18092	0.0236147
Tor3a	2.18133	4.01e-10
Gm34280	2.18153	0.0372596
Sparc	2.18174	5.42e-14
Crispld2	2.18293	3.58e-09
Six1	2.18461	0.0028851
Gm8369	2.18496	0.0477034
Liph	2.18854	5.67e-07
Pnpla7	2.18912	5.26e-13
Gm6583	2.18933	0.0287923
Irgm2	2.18987	1.24e-07
Gmip	2.19032	1.64e-14
Abca9	2.19039	1.14e-09
Kif2c	2.19227	0.0214716
Mrap	2.19469	0.00568829
Tagln2	2.195	4.4e-10
H2-T23	2.19573	1.7e-07
Jaml	2.19865	0.00944849
Glipr2	2.19908	6.86e-07
Cd63	2.20079	4.09e-11
S1pr3	2.20269	1.34e-08
Il18bp	2.20727	0.000182993
Gm26947	2.20822	5.87e-06
F13a1	2.20829	1.93e-06
Abhd15	2.21094	2e-07
Rhbdf2	2.21569	1.55e-05
Tnni3	2.22033	0.0102597
Gm28417	2.2209	0.0199818
Aspg	2.22312	7.09e-11
Il6ra	2.22714	6.5e-11
Siglech	2.22779	4.01e-13
Ftl1-ps1	2.22988	1.31e-05
Slc1a5	2.23451	2.58e-05
Anpep	2.23693	4.71e-05
Irf9	2.23878	8.63e-11
Ciita	2.24007	0.000419685
Itpripl2	2.2414	2.71e-11
Mcm3	2.24292	2.06e-08
Bgn	2.24428	2.39e-06
Csf1	2.24773	6.2e-14
Lipa	2.25143	2.02e-07
Asap3	2.25309	3.9e-11
Tgfbr1	2.25522	4.21e-13
Parp3	2.25532	1.45e-10
P2ry13	2.25611	5.18e-11
Arl5c	2.25662	5.6e-05
Ifit3b	2.2584	5.42e-08
Gm34589	2.25945	0.000471272
Kcnn4	2.26332	0.0031377
Kcne1l	2.26409	4.57e-08
Lgmn	2.26418	1.92e-10
Mfsd7a	2.26475	1.14e-05
Npl	2.26506	1.01e-08
Spns3	2.26594	2.58e-05
Irak4	2.26919	2.04e-06
Lacc1	2.26949	5.14e-10
H2-M3	2.26998	3.38e-06
Selplg	2.27082	1.32e-12
G530011O06Rik	2.27442	0.000631867
Cd200r1	2.27636	0.0018955
Ano7	2.27783	0.0110064
Gimap8	2.28339	7.53e-05
C5ar2	2.28432	1.41e-05
Nid1	2.28968	1.23e-06
Arhgap19	2.2927	2.1e-07
Knstrn	2.29307	7.13e-05
Gbp3	2.29562	3.63e-09
Nfe2l2	2.29676	2.55e-11
Ifitm2	2.30504	7.59e-05
Ifi35	2.30973	5.88e-06
Zfp36	2.31276	7.27e-08
Smpd5	2.31292	0.00331433
Myof	2.31376	6.4e-07
Baz1a	2.31385	3.84e-08
Plcb2	2.31586	3.77e-09
Tlr9	2.31794	3.41e-06
Fgd2	2.31876	4.28e-13
Cpz	2.31895	0.0478511
AI467606	2.31989	1.57e-05
Mafb	2.32156	5.09e-12
Angptl3	2.32173	0.0117923
Gm41611	2.32196	0.0195269
Col4a5	2.32267	1.14e-07
Apod	2.32819	9.1e-08
Chek2	2.33125	2.26e-05
Cd226	2.33563	0.00970452
Mlkl	2.33596	0.00167648
Ticrr	2.34245	0.00658718
Anxa4	2.34313	2.05e-08
Col15a1	2.34329	5.28e-09
Gpr18	2.35302	0.0448044
Eif2ak2	2.35384	2.35e-10
Ebf3	2.35448	4.43e-07
Postn	2.35517	0.000229065
Cgas	2.35601	1.41e-05
Pla1a	2.35616	0.00178676
Cd274	2.35704	5.07e-08
Stab1	2.35704	1.07e-07
F630028O10Rik	2.35911	0.0350801
Serpinb6c	2.3625	0.0194611
Espl1	2.36276	3.79e-07
Dok2	2.36337	0.00595969
Loxl1	2.36836	7.81e-07
Ppp1r18	2.37058	1.33e-11
Slfn3	2.37271	0.00351921
Lrrk1	2.37461	1.67e-09
Helz2	2.37727	1.16e-08
Oas1b	2.37838	0.000355449
Serpina3g	2.3845	0.0146922
Tor4a	2.38598	2.75e-09
Gm15635	2.3884	4.09e-05
Cbr2	2.38957	3.6e-07
Il10rb	2.38973	1.45e-09
Gbgt1	2.39059	7.54e-07
Dlgap5	2.39097	0.00141957
Cdca5	2.39162	0.00121432
Cmtm3	2.39247	2.51e-11
Pla2g4c	2.39306	0.0387957
Ckap2	2.39441	2.43e-08
Gm17147	2.39697	3.25e-05
B4galt1	2.39905	4.36e-10
Ddx58	2.39976	1.4e-08
Aspm	2.39987	0.000448057
4930447K03Rik	2.403	0.0184803
Mapkapk3	2.40404	2.6e-07
Prelid2	2.40424	0.0291467
Itk	2.405	0.00634637
Igf1	2.40568	4.2e-08
Ighd	2.40823	0.000413187
AA467197	2.40858	0.0112274
Slc10a4	2.40917	0.0064136
Pik3r5	2.40982	8.24e-09
Sctr	2.41269	0.000499875
Card9	2.41352	8.68e-11
Srgn	2.41487	1.06e-09
Gm44861	2.42062	1.17e-05
Mgst2	2.42301	0.0466704
Gm4070	2.4238	0.00119064
4933424M12Rik	2.42469	0.0189982
Eda2r	2.43082	0.000251836
Zfp992	2.43225	1.95e-07
Col5a2	2.43427	2.01e-07
E2f2	2.43754	1.25e-05
I830077J02Rik	2.43987	1.09e-08
Zc3hav1	2.44026	3.68e-11
Ccnb1	2.44057	0.000642184
Birc3	2.44116	2.5e-06
Ctsl	2.44201	6.03e-13
Dna2	2.44222	3.48e-06
Ccr1	2.44256	0.0117655
2310001H17Rik	2.44636	0.0102703
Gm15326	2.44662	0.00363159
Zfp993	2.44714	0.0165822
Tnfrsf23	2.44904	1.93e-06
C130050O18Rik	2.44916	0.000215926
Lpcat2	2.44925	1.03e-11
Gm49703	2.45086	0.0438555
S100a11	2.45174	1.48e-08
Tec	2.45417	2.25e-09
AI506816	2.45574	2.63e-08
Emilin1	2.45705	4.57e-07
Mymk	2.45772	0.00275805
Lilra5	2.46174	0.000137353
Def6	2.46312	4.18e-07
Gm38843	2.46343	0.0223642
Mmp2	2.46582	3.08e-07
Rubcnl	2.46826	2.85e-08
Sgo1	2.47074	0.0376197
Vsx1	2.47614	0.0004552
Tmem119	2.47893	3.42e-11
Il1rl1	2.47935	1.69e-05
A430057M04Rik	2.48551	0.00975122
Tlr12	2.48764	2.6e-07
Slpi	2.4885	0.000523415
Cysltr1	2.48855	6.22e-06
F11r	2.49118	1.25e-12
Xlr4b	2.49132	0.0333309
Gpr157	2.49219	8.43e-08
Mrc2	2.49317	2.9e-12
Ahnak2	2.49585	2.42e-09
Nfkb2	2.49779	2.97e-09
Iigp1	2.49976	1.92e-07
Adamtsl3	2.50005	4.67e-08
Gm38158	2.50135	7.48e-06
Ccrl2	2.50389	4.86e-06
Rin3	2.50653	9.5e-08
Mybph	2.50709	0.00583441
Apof	2.50733	0.0406217
Col4a6	2.50814	5.8e-06
Gm1070	2.50879	0.00512043
Il2ra	2.50934	0.0371238
Mamdc2	2.51205	3.91e-07
Gimap9	2.51444	0.000918571
Ccdc88b	2.51895	7.18e-13
Hcst	2.52143	0.000375822
Alox5	2.52261	4.37e-06
Tnfrsf1a	2.52814	2.41e-12
Adap2	2.53028	8.29e-09
Ly96	2.53274	8.47e-06
Man2b1	2.53278	2.63e-15
Septin1	2.53327	0.000171626
Rnase6	2.53943	0.000155226
Hacd4	2.54074	1.01e-08
Fam187a	2.54163	0.0179198
Npc2	2.54243	3.11e-13
Phf11	2.54609	0.0407147
Rasa4	2.5498	1.83e-08
Kif18b	2.55055	0.0120711
Slc22a18	2.55153	0.000484809
Gm33699	2.55226	2.63e-05
Ifi47	2.55256	9.36e-06
Pros1	2.55414	2.17e-12
Mir155hg	2.55578	0.0356637
Gbp8	2.55654	0.000469091
Prdm6	2.5587	8.67e-08
Cp	2.56098	9.61e-08
Casp8	2.56112	1.17e-08
Bub1	2.564	0.00870818
Gm44860	2.56718	2.67e-05
Plscr2	2.56734	2.29e-06
Zc3h12a	2.57537	7.53e-06
Ebi3	2.57737	9.44e-07
Cd36	2.57737	0.0149549
Ankk1	2.57858	0.00388442
Tcn2	2.5789	3.58e-14
Clec4a3	2.57958	1.97e-05
Ltc4s	2.58592	1.97e-07
Kcnk6	2.58971	2.01e-11
Ptger4	2.59003	1.1e-06
Clcf1	2.59128	5.19e-07
Ggta1	2.59642	1.44e-14
Trim12a	2.59742	2.54e-10
Itga5	2.59776	2.95e-09
Tns4	2.59845	1.28e-05
Unc13d	2.60027	3.41e-07
Cd33	2.60049	2.35e-17
Cfh	2.60133	7.78e-12
Mx2	2.60568	5.13e-06
Apoe	2.60596	5.05e-11
Evi2	2.60722	0.00904921
Akna	2.60771	1.98e-12
Slfn5	2.60906	5.13e-09
Anxa2	2.61213	7.01e-12
Il4ra	2.61291	4.41e-10
Xdh	2.614	2.31e-07
P4ha3	2.61672	1.02e-10
Tgtp2	2.6207	0.00011579
Rinl	2.62092	2.63e-07
Tnfrsf13b	2.62121	9.05e-09
Gm42928	2.6244	0.000542749
Slco2b1	2.62924	3.65e-13
Asf1b	2.63125	1.81e-05
Ppic	2.63142	2.06e-09
Ppp1r3b	2.63334	2.54e-14
Apol9b	2.63489	0.0102377
Ccr5	2.63611	2.7e-10
Gcnt1	2.63681	5.99e-08
Esco2	2.63705	0.000510359
Alox5ap	2.63931	1.83e-07
Rab19	2.64024	0.0113472
Ccl22	2.64175	0.00585318
Il1rl2	2.65408	1.18e-09
Tgfbr2	2.65458	2.56e-12
Gzmk	2.65745	0.0240884
Ifitm6	2.66598	0.00211334
Syngr2	2.6668	1.65e-11
Sp100	2.66944	9.61e-09
Rhod	2.67095	5.88e-06
Tmem71	2.67237	1.06e-06
Inpp5d	2.67469	2.96e-12
Btla	2.67521	0.0118688
Emp3	2.67651	3.46e-08
Gm20559	2.68167	1.75e-06
Fut4	2.683	0.00316288
Hhex	2.68308	1.02e-11
Fam111a	2.68468	4.9e-09
Bcl2l14	2.68692	0.0251913
Cebpd	2.68706	2.88e-12
Gm12185	2.68923	0.000482636
Gm128	2.69454	0.0209743
Gm5086	2.70003	4.5e-08
Troap	2.7019	0.00281152
Grap2	2.70316	0.000674614
9930111J21Rik1	2.70521	1.49e-05
Hexa	2.70939	5.38e-16
Maff	2.7105	1.7e-08
Mcemp1	2.71318	0.000649199
Slc36a2	2.71359	0.000293606
Sting1	2.71384	2.03e-09
Pon3	2.71432	6.75e-08
Dennd2d	2.7187	0.000297697
Olfr56	2.72047	0.0437181
Il3ra	2.72736	3.23e-08
Msn	2.72874	7.44e-13
Clic1	2.7297	3.93e-11
Rnase4	2.73076	8.78e-17
Dcn	2.73151	9.49e-10
Ikbke	2.73196	4.16e-08
Aim2	2.73255	3.8e-12
C1ra	2.73258	0.0125173
Vsir	2.73491	2.08e-13
Ube2c	2.73492	0.00112697
5830432E09Rik	2.73592	0.000467662
Anxa1	2.73664	4.48e-06
Col18a1	2.73755	4.24e-07
Nuak2	2.74088	4.77e-06
Pbk	2.74249	3.94e-05
Cep55	2.74272	0.00339376
Gm2629	2.74396	3.43e-13
Lsp1	2.74427	1.39e-08
Gm5637	2.74755	6.46e-05
Adora3	2.74924	5.69e-06
Rsad2	2.75151	4.16e-11
Csf1r	2.75154	1.1e-16
Pou2af1	2.7516	0.022548
Lyl1	2.75164	5.88e-12
Gbp2	2.75961	1.37e-08
Trim12c	2.75972	4.62e-12
Ifit3	2.76185	2.35e-14
Col1a2	2.76431	4.39e-05
Il27ra	2.77255	0.00521348
Capn3	2.77286	2.45e-14
Cx3cr1	2.78023	9.97e-16
Naglu	2.78068	1.05e-16
Batf2	2.78165	0.00201494
Car13	2.78345	2.24e-08
Bin2	2.7848	3.96e-12
Stx11	2.78631	5.06e-05
Cyp1b1	2.78694	0.000582269
Pax5	2.78752	0.010618
Tcirg1	2.78841	1.27e-13
Gpr34	2.78942	9e-16
Adcy7	2.79022	5.87e-12
Ptgir	2.79209	2.46e-05
Cybrd1	2.79704	4.64e-14
Rnf213	2.79787	4.97e-11
Il7r	2.7999	0.000863794
Knl1	2.80835	0.00032668
Hlx	2.8095	1.71e-09
1700058P15Rik	2.81168	0.00098902
Arhgap4	2.81256	1.54e-10
P2ry10b	2.82029	0.00111726
Tspo	2.82435	1.23e-11
Soat2	2.82511	0.000186775
Cmtm7	2.82571	2.45e-10
Gm36723	2.82887	0.00614363
Arhgdib	2.82935	6.04e-10
Gm46224	2.83134	0.028199
Gm13391	2.83348	4.24e-05
Neil3	2.83573	3.75e-05
Cryba4	2.83682	3.02e-06
Cebpa	2.83988	9.94e-16
Renbp	2.84309	1.48e-13
Ccr6	2.85044	0.0367189
Adgre4	2.85389	0.0367189
Tagap	2.86731	4.87e-09
Hpgds	2.8679	3.16e-17
Lpar5	2.86926	1.45e-09
Nlrp1b	2.86935	4.92e-07
2610528A11Rik	2.87256	0.000202083
Gsdmd	2.87417	4.01e-10
Loxl4	2.87446	0.025114
Itgb5	2.87706	7.61e-17
H4c3	2.87858	0.0144377
Gm42047	2.88763	0.00120825
Folr2	2.88833	0.00152271
Trim5	2.88963	9.65e-08
Lck	2.89447	3.8e-06
Trim34a	2.89663	1.71e-06
Susd3	2.89917	3.34e-07
Pycard	2.90587	1.14e-10
Gvin1	2.90677	0.000708011
Adap2os	2.90688	4.05e-05
Srp54b	2.90946	0.0473008
Bik	2.91399	0.00364616
Slc7a7	2.91523	1.25e-09
Parvg	2.91672	2.44e-15
Mki67	2.9168	6.76e-06
Il27	2.91935	0.0273538
Lbp	2.92385	0.00569926
Lair1	2.92641	1.44e-14
Mzb1	2.92755	0.0399343
Gmfg	2.93028	1.58e-09
Plaur	2.93459	7.09e-11
Cd9	2.93532	8.31e-18
Dnase2a	2.93532	6.26e-14
Thbs1	2.9362	2.2e-07
Mlph	2.93863	1.85e-11
Scara5	2.94249	0.000102314
Parp9	2.94689	7.18e-13
Ifitm1	2.94878	2.03e-08
Lpxn	2.94882	5.77e-11
Gm20707	2.94995	0.000158899
Hpn	2.95042	1.48e-10
Adamts14	2.95068	2.09e-06
Dok1	2.95178	5.12e-11
Ndc80	2.95577	1.78e-05
Lpl	2.95719	2.31e-11
Tmem37	2.95966	6.13e-06
Isg15	2.96076	3.6e-10
Spint1	2.96213	1.14e-10
Gm15539	2.96475	4.97e-05
Syk	2.9713	4.39e-10
Plin2	2.98536	3.27e-09
AW112010	2.98915	2.16e-06
Gm10369	2.99097	0.0355266
Tifab	2.99489	1.12e-12
H2ac8	2.9986	0.00243013
Arpc1b	3.00098	3.92e-15
Prokr1	3.00976	0.0427058
Abca1	3.0172	2.66e-11
Cd79a	3.01903	0.00224907
Mlxipl	3.01941	1.28e-16
Top2a	3.02031	1.8e-10
Gm38386	3.02128	0.0124625
Hmox1	3.02266	1.06e-11
Gm14040	3.02428	0.0214036
Sh2d6	3.03145	1.03e-05
Tspan32	3.03181	5.51e-05
Gm28901	3.03442	0.0448288
Lyn	3.03654	4.01e-12
Nr1h4	3.04055	0.0373841
Pyroxd2	3.04335	2.1e-19
Aif1	3.04398	1.54e-15
Ltb	3.04621	0.00369071
Adamts12	3.04765	5.97e-05
Gpsm3	3.05094	2.01e-10
Pkp3	3.0546	0.0279394
Adam8	3.0561	1.26e-06
Rtp4	3.06003	3.79e-10
Traf1	3.06155	3.22e-06
Nlrc3	3.06266	5.07e-08
Ddx60	3.0629	4.83e-08
Anxa3	3.06875	2.06e-17
Uba7	3.07301	4.54e-13
Dennd1c	3.07473	2.3e-12
H4c11	3.07636	0.0205123
Vis1	3.07681	6.16e-05
Gm44751	3.07761	0.000440613
Osmr	3.08064	6.52e-19
Plcg2	3.0812	6.75e-16
Ifitm3	3.08633	2.8e-12
H2-Q4	3.09703	2.02e-12
2010008C14Rik	3.10411	0.00402384
Gm26542	3.10453	0.000979397
Nfam1	3.10756	3.13e-13
Lhx8	3.11214	0.00176933
Tgif1	3.11924	1.59e-13
Lum	3.12195	0.000165023
Cyth4	3.12922	1.1e-16
Plau	3.13394	1.44e-14
E330020D12Rik	3.13698	0.000308589
Pik3cg	3.13801	1.23e-14
Gm44175	3.13856	0.016461
Rhoh	3.13977	2.29e-10
Haao	3.13986	2.2e-07
Rbm47	3.13997	1e-06
Frrs1	3.14251	6.02e-12
Aurkb	3.15411	0.000598369
Icam1	3.15414	9.39e-11
Unc93b1	3.15867	3.92e-15
Osgin1	3.16233	2.04e-05
Tlr4	3.16552	1.27e-12
Cdca2	3.16662	0.00878884
H2-DMb2	3.16981	0.000112264
Fes	3.1709	1.67e-15
Psmb9	3.17656	1.34e-10
Serping1	3.17668	1.78e-05
Lrrc25	3.17767	7.41e-07
Emp1	3.17884	5.79e-09
Dock8	3.18105	4.76e-15
Ighg2c	3.1842	0.0245898
Itgam	3.18955	4.58e-16
Gm38317	3.19179	1.76e-06
Serpine1	3.20271	2.39e-10
S100a8	3.2059	0.00811698
Gbx1	3.21188	0.0205655
Il10ra	3.21463	2.44e-14
Pld4	3.21567	7e-19
Lgals9	3.21892	4.44e-14
Wdfy4	3.22118	2.99e-13
Ptpn22	3.22309	3.37e-06
Asgr2	3.22313	0.0187705
Naip3-ps1	3.23418	0.00243614
Apbb1ip	3.23864	8.11e-21
Igsf6	3.24014	3.77e-09
Ctsc	3.24022	1.24e-15
P2ry6	3.2448	5.29e-13
Tap1	3.2452	1.46e-11
Loxl2	3.25321	3.43e-06
Tlr6	3.25361	5.19e-11
Dhx58	3.25545	8.23e-09
A630001G21Rik	3.25713	4.73e-11
Gna14	3.26164	0.000102085
Il1b	3.26328	1.84e-05
Ctsh	3.2685	9.55e-16
Col1a1	3.2691	2.42e-06
Hk2	3.27053	1.78e-19
Apobec3	3.27131	2.85e-12
Apobr	3.27147	2.31e-11
Abcc3	3.27412	1.21e-10
Zmynd15	3.2756	3.48e-06
Gngt2	3.27578	4.9e-09
Tgfbi	3.27653	1.34e-09
Hck	3.27683	1.07e-14
Tgfb1	3.27834	1.67e-16
Gpr183	3.28513	2.52e-15
Iqgap3	3.28906	6.16e-14
Adgre1	3.28975	5.08e-16
9930111J21Rik2	3.2907	6.65e-18
Gm15753	3.299	3.82e-05
5830428M24Rik	3.30129	0.0122325
NA	3.30553	0.00165911
Hcls1	3.31242	3.02e-15
Slc37a2	3.31599	1.94e-17
Xlr	3.31717	3.24e-15
Parp14	3.31744	9.71e-15
Olfml3	3.32089	2.57e-21
Il1a	3.32289	1.16e-08
Irf5	3.32512	7.64e-14
Tnfrsf1b	3.3314	7.35e-12
Guca1a	3.3317	0.0032557
Adam3	3.33216	6.7e-05
Ifit1	3.3323	4.76e-15
Tnfrsf14	3.33231	6.18e-08
Gusb	3.33375	1.53e-20
Sh3bp2	3.33714	4.36e-18
Dhh	3.33769	0.00634637
Ncf2	3.33783	8.33e-17
Clec4a1	3.34257	0.000262241
Gm50035	3.34486	1.06e-08
Nckap1l	3.35836	1.96e-18
Plxna4os1	3.36076	2.02e-06
Tnfaip8l2	3.36267	4.44e-14
Flnc	3.3656	5.62e-20
Fcgr3	3.38808	2.13e-19
C1s1	3.38973	1.02e-06
Isg20	3.3909	7.51e-09
Gna15	3.39233	3.58e-13
Gpr171	3.39438	0.00270294
Lrmp	3.39569	6.01e-18
Ikzf1	3.39895	1.28e-17
Ms4a4a	3.39911	0.00103737
Clec5a	3.40211	2.66e-14
H19	3.4073	0.00247413
Slc44a3	3.40736	0.0277675
Cmklr1	3.41213	2.39e-14
Htr2b	3.41317	7.77e-09
Nox4	3.41399	0.000257493
Ptafr	3.41551	1.51e-10
Ucp2	3.41593	9.87e-14
Gm5970	3.41682	0.0173828
Ptpn18	3.4174	6.88e-12
Gm15538	3.4183	0.0342242
Cd300a	3.41838	8.6e-05
Fermt3	3.41995	5.84e-17
Abi3	3.42336	3.25e-15
Ang	3.42517	1.13e-18
Scgb3a1	3.42537	0.0107345
Gm7665	3.4256	0.0347789
Calhm6	3.42602	8.26e-06
Grn	3.43773	1.05e-21
Adgrg5	3.44055	0.0113313
Sash3	3.44588	3.27e-12
Hexb	3.44721	3.5e-22
Rab20	3.46093	4.25e-08
Mmp19	3.46316	1.85e-11
Cxcr4	3.46676	5.64e-11
Arhgap30	3.46884	6.61e-16
Lcp2	3.47445	1.14e-13
Ms4a6b	3.47549	5.41e-05
Cd109	3.47718	3.82e-16
H2-DMb1	3.47994	4.57e-12
Lhx5	3.48418	0.0484202
Klrd1	3.48688	0.00150088
Cd79b	3.4915	1.37e-05
Dyrk4	3.49183	1.9e-05
Afp	3.49465	0.0194479
Rab7b	3.49595	7.35e-12
Tmem154	3.49631	2.23e-10
Cxcl11	3.50553	0.0497553
Itgb7	3.51398	3.27e-05
Pdcd1lg2	3.51621	0.0405222
Spi1	3.51766	1.05e-16
Arhgap45	3.5181	3.38e-19
Haspin	3.51915	0.000496798
Fgl2	3.52052	3.97e-17
Lcp1	3.52418	6.33e-15
3830403N18Rik	3.52752	0.0094167
Tnni2	3.52878	8.49e-05
Vim	3.52933	8.38e-17
Plek	3.5309	3.34e-23
Phf11d	3.53647	1.38e-10
B2m	3.5379	1.12e-20
Cd247	3.53876	0.00134165
Cd28	3.53982	3.64e-05
Tbxas1	3.5405	3.27e-18
Gm14321	3.54324	0.00130876
Nlrp3	3.55156	3.09e-16
Ccn5	3.5574	0.00121432
Rab32	3.56755	6.81e-13
Snx20	3.56953	2.55e-16
Cd86	3.57205	1.2e-17
Gm13212	3.57346	3.71e-06
Ltbp2	3.57946	0.0055163
Ifi203	3.58278	1.23e-08
Xlr4a	3.58378	0.0111914
Rps15a-ps3	3.58527	0.0492797
Ms4a6d	3.58563	1.04e-07
Il21r	3.58888	3.9e-13
Slc28a2	3.59928	0.000954515
Mndal	3.59932	5.75e-07
[truncated: 555 more rows]
