# Supplementary material for: Integrated Analysis of Chromatin and Transcriptomic Profiling Identifies PU.1 as a Core Regulatory Factor in Microglial Activation Induced by Chronic Cerebral Hypoperfusion
Source: Mol Neurobiol. 2023 Nov 2;61(5):2569–89. doi: 10.1007/s12035-023-03734-9 (PMC11043206; doi:10.1007/s12035-023-03734-9)
Supplement: Supplementary file 6 — ESM 6 [file 12035_2023_3734_MOESM6_ESM.xlsx]

## Sheet: Up_genes
Shared up-regulated genes for both ATAC-seq and RNA-seq.
number	gene name
1	Ptpn18
2	Cflar
3	Casp8
4	Fzd7
5	Slc11a1
6	Sp100
7	Htr2b
8	Ugt1a7c
9	Glrp1
10	Col6a3
11	Mlph
12	Tmem37
13	Slc45a3
14	Cfh
15	Pla2g4a
16	Ncf2
17	E330020D12Rik
18	Mr1
19	Tor3a
20	Cryzl2
21	BC055324
22	Fcrla
23	Fcgr2b
24	Fcgr4
25	Fcer1g
26	F11r
27	Cd244a
28	Cd84
29	Slamf9
30	Tagln2
31	Slamf8
32	Ifi209
33	Ifi207
34	Mtarc1
35	Hhat
36	Zc3h12d
37	Rab32
38	Sgk1
39	Calhm6
40	Prdm1
41	Lilrb4a
42	Lims1
43	Vsir
44	Col13a1
45	Srgn
46	Itgb2
47	1700009J07Rik
48	Arhgap45
49	Mob3a
50	Poc1b
51	Acss3
52	Glipr1
53	Lyz2
54	Arhgap9
55	Stat6
56	Cd63
57	Tcn2
58	Myo1g
59	Tns3
60	Plek
61	Sh3pxd2b
62	Dock2
63	Ltc4s
64	Pdlim4
65	Sparc
66	Nlrp3
67	Srebf1
68	Tnfrsf13b
69	Pik3r5
70	Zmynd15
71	Scimp
72	Nlrp1a
73	Xaf1
74	Itgae
75	Myo1c
76	Slfn5
77	Slfn8
78	Ccl9
79	Ccl6
80	Ccl4
81	Trim25
82	Abcc3
83	Gngt2
84	Tns4
85	Dhx58
86	Stat5a
87	Grn
88	Gfap
89	Arhgap27os3
90	Slc16a6
91	Cd300lb
92	Trim47
93	Rhbdf2
94	Tmc6
95	6030468B19Rik
96	Tk1
97	Cbr2
98	Rsad2
99	Pik3cg
100	5830428M24Rik
101	Zfp36l1
102	Rin3
103	Lgmn
104	Exoc3l4
105	Tnfaip2
106	Pld4
107	Gpr132
108	Syk
109	Hk3
110	Tifab
111	Tgfbi
112	Slc35d2
113	Ctsl
114	Slc12a7
115	Lhfpl2
116	Gfm2
117	Naip5
118	Naip6
119	Cd180
120	Nt5dc2
121	Tmem273
122	Lgals3
123	Tep1
124	Ang
125	Rnase6
126	Slc7a7
127	Tgm1
128	Parp4
129	Phf11a
130	Arl11
131	Rcbtb2
132	Dab2
133	Fyb
134	Il7r
135	Cpq
136	Pabpc1
137	Tmem71
138	Sla
139	Smpd5
140	Slc39a4
141	Ncf4
142	Csf2rb2
143	Cyth4
144	Mfng
145	Nfam1
146	Bik
147	Tspo
148	Parvg
149	Ppl
150	Cebpd
151	Scarf2
152	Klhl6
153	Liph
154	Itgb5
155	Parp14
156	Dtx3l
157	Hcls1
158	Cd80
159	Btla
160	Runx1
161	Mx2
162	Ccr6
163	Ip6k3
164	Pi16
165	Fgd2
166	Rasal3
167	H2-K1
168	H2-Oa
169	Psmb9
170	H2-Ob
171	H2-Ab1
172	Clic1
173	Ppp1r18
174	H2-T24
175	H2-T10
176	Olfr110
177	Tfeb
178	Trem1
179	Rftn1
180	Tgif1
181	Emilin2
182	Xdh
183	Rasgrp3
184	Eif2ak2
185	Haao
186	Ttc7
187	Ecscr
188	Ticam2
189	Cd74
190	Csf1r
191	Tubb6
192	Slc14a1
193	Nfatc1
194	Sall3
195	Aldh3b1
196	Unc93b1
197	Clcf1
198	Sipa1
199	Batf2
200	Ccdc88b
201	Fermt3
202	Eml3
203	Ms4a6c
204	Ms4a6b
205	Gcnt1
206	Dock8
207	Entpd1
208	Pik3ap1
209	Hoga1
210	Pyroxd2
211	Gpam
212	Nrap
213	Gata3
214	Mrc1
215	Apbb1ip
216	Psd4
217	Tor4a
218	Card9
219	Agpat2
220	Gbgt1
221	Ggta1
222	Wipf1
223	Capn3
224	Sqor
225	Itpripl1
226	Il1a
227	Siglec1
228	Cst3
229	Hck
230	Edem2
231	Rbl1
232	Nfatc2
233	Helz2
234	C030034L19Rik
235	Cp
236	Postn
237	Sucnr1
238	Tlr2
239	Tmem154
240	Fcrls
241	Fcrl1
242	Pear1
243	Pbxip1
244	Tnfaip8l2
245	Adamtsl4
246	Fcgr1
247	Fmo5
248	Cd101
249	Ptpn22
250	Rhoc
251	Adora3
252	I830077J02Rik
253	Cd53
254	Tifa
255	Bdh2
256	Nfkb1
257	Gbp2
258	Mcoln2
259	Ddx58
260	Tln1
261	Trim14
262	Slc31a2
263	Plin2
264	Cdkn2a
265	Foxd2os
266	Kif2c
267	Csf3r
268	Tlr12
269	Lck
270	Fam167b
271	Themis2
272	Rps6ka1
273	Cd52
274	Fuca1
275	C1qb
276	Epha2
277	Dhrs3
278	Plod1
279	Pgd
280	Pik3cd
281	Tnfrsf14
282	Htra3
283	Man2b2
284	Slc2a9
285	Bst1
286	Rhoh
287	Rbm47
288	Tec
289	Afp
290	Anxa3
291	Spp1
292	Gbp9
293	Gbp4
294	Cryba4
295	Hps4
296	Cmklr1
297	Selplg
298	Oasl2
299	Acads
300	Slc8b1
301	Oas1a
302	Hvcn1
303	P2rx7
304	Gusb
305	Lat2
306	Rasa4
307	Lrch4
308	Pilra
309	Amz1
310	Gm15708
311	Arpc1b
312	Alox5ap
313	Plxna4os1
314	Tmem140
315	Tbxas1
316	Gimap4
317	Tmem176b
318	Vamp8
319	Capg
320	Dok1
321	Anxa4
322	Arhgap25
323	Alox5
324	Rassf4
325	Usp18
326	Apobec1
327	C3ar1
328	Ptpn6
329	Lag3
330	Lpar5
331	Ltbr
332	Cd9
333	Vwf
334	Dyrk4
335	Klrb1c
336	Clec2i
337	Olr1
338	Itpr2
339	Pirb
340	Lair1
341	Lilra5
342	C5ar1
343	Slc1a5
344	Apoc1
345	Apoe
346	Bcl3
347	Pou2f2
348	Tgfb1
349	Zfp36
350	Gmfg
351	Rinl
352	Wdr62
353	Hcst
354	Hpn
355	Siglecf
356	Klk6
357	Rcn3
358	Ftl1
359	Saa3
360	E2f8
361	Siglech
362	Cyfip1
363	Lrrk1
364	Akap13
365	Fes
366	Gm15880
367	Slco2b1
368	Ucp2
369	Folr2
370	Rhog
371	Trim21
372	Trim30d
373	Il4ra
374	Il21r
375	Cln3
376	Itgam
377	Itgax
378	Ebf3
379	Cracr2b
380	Mcemp1
381	Tnfsf13b
382	Rab20
383	Lamp1
384	Adam3
385	Rbpms
386	Neil3
387	Nat2
388	Lrrc25
389	Inpp4b
390	Dnase2a
391	Adcy7
392	Snx20
393	Mmp2
394	Lpcat2
395	Cmtm3
396	Rrad
397	Cotl1
398	Irf8
399	Mmp12
400	Maml2
401	S1pr2
402	AB124611
403	St14
404	Fli1
405	Vwa5a
406	Jaml
407	Il10ra
408	Csk
409	Hexa
410	Cgas
411	Tent5a
412	Bcl2a1b
413	Ctsh
414	Trf
415	Mapkapk3
416	Uba7
417	Nbeal2
418	Ccrl2
419	Cmtm7
420	Tgfbr2
421	Cxcr6
422	Gpr34
423	Cfp
424	Slc25a43
425	Sash3
426	F9
427	Arhgap4
428	Cxcr3
429	Cysltr1

## Sheet: Down_genes 
Shared down-regulated genes for both ATAC-seq and RNA-seq.
number	gene name
1	Vxn
2	Wnt10a
3	Neu2
4	Rgsl1
5	Camk1g
6	Car10
7	Stac2
8	Gm20063
9	Nrn1
10	5330416C01Rik
11	Kcnv1
12	Mal2
13	Mei1
14	Tmem114
15	Cbln2
16	Npas4
17	C730002L08Rik
18	Golga7b
19	Gpr21
20	Kcnh7
21	Xirp2
22	Lamp5
23	Necab3
24	Hjv
25	AI115009
26	NA
27	Rims3
28	Hcrtr1
29	Serinc2
30	Rph3a
31	Nptx2
32	Cpne9
33	Aldh1a3
34	Cckbr
35	Gm19410
36	Ankrd34c
37	Nxf7
