# Supplementary material for: Integrated Analysis of Chromatin and Transcriptomic Profiling Identifies PU.1 as a Core Regulatory Factor in Microglial Activation Induced by Chronic Cerebral Hypoperfusion
Source: Mol Neurobiol. 2023 Nov 2;61(5):2569–89. doi: 10.1007/s12035-023-03734-9 (PMC11043206; doi:10.1007/s12035-023-03734-9)
Supplement: Supplementary file 7 — ESM 7 [file 12035_2023_3734_MOESM7_ESM.xlsx]

## Sheet: promoterMotif (1)
Enriched motif in promoter	TF	TF family	P val.	FDR	Score
AAAGAGGAAGTG	Sfpi1	Ets	0	0	26
AAAGAGGAAGTG	Sfpi1	Ets	1.11022e-16	4.62963e-14	25
ACAGGAAGTGG	Ets1	Ets	2.59126e-13	7.2037e-11	19
ACAGGAAGT	Erg	Ets	7.19425e-13	1.5e-10	17
AAAAAGCGGAAGTA	Spic	Ets	2.72449e-12	4.54444e-10	26
GGAAGT	Sfpi1	Ets	3.88152e-11	5.07315e-09	9
AACCAGGAAGTG	Elf1	Ets	4.25804e-11	5.07315e-09	17
GGAA	Sfpi1	Ets	9.37803e-11	9.7766e-09	7
GGAA	Spic	Ets	1.59216e-10	1.4754e-08	5
GAAAGTGAAAGT	Prdm1	C2H2 ZF	5.08133e-08	4.23783e-06	17
AAAGTGAAAGTGAAAGT	Irf1	IRF	6.62648e-08	5.02407e-06	21
GGGG	Zfp202	C2H2 ZF	2.05465e-07	1.42798e-05	4
GGGGGTGG	Zfp281	C2H2 ZF	2.9896e-07	1.91795e-05	11
GTGGGGGGG	Zfp740	C2H2 ZF	1.5072e-06	8.97864e-05	11
GGGGGGG	Zfp740	C2H2 ZF	2.0729e-06	0.000115253	10
AGAGGAA	Spib	Ets	3.05471e-06	0.000159227	6
GGGGGG	Zfp740	C2H2 ZF	3.31364e-06	0.000162563	8
GAAAATGAAACTGA	Stat2	STAT	3.70253e-06	0.00017155	15
GGGGTGGGGGAGGGG	Zfp281	C2H2 ZF	5.08732e-06	0.000223307	21
TGGGTGGTC	Gli3	C2H2 ZF	6.64839e-06	0.000277238	10
GGGGGGGGGTGGTTTGGGG	Rreb1	C2H2 ZF	1.2268e-05	0.000487215	17
TGACCTTTG	Rxra	Nuclear receptor	2.31328e-05	0.000876945	9
GGGGGGTC	Glis2	C2H2 ZF	5.31203e-05	0.00192619	8
ACCCGGAAGT	Elf5	Ets	7.80091e-05	0.00271082	6
GGGGTGGTGG	Dnajc21	C2H2 ZF	8.31772e-05	0.00277479	2
CAGCTGC	Tcf3	bHLH	8.91597e-05	0.00285997	8
GGAA	Elf5	Ets	9.34898e-05	0.0028878	4
TGGACTTTGGAC	Hnf4g	Nuclear receptor	0.000104711	0.0031189	9
CACAGCGGGGGGTC	Zic3	C2H2 ZF	0.00011824	0.0033538	11
CTGGTTTGAACTGG	Tcfcp2l1	Grainyhead	0.00012064	0.0033538	8
